# Supplementary material for: Adaptation of Propionibacterium freudenreichii to long-term survival under gradual nutritional shortage
Source: BMC Genomics. 2016 Dec 8;17:1007. doi: 10.1186/s12864-016-3367-x (PMC5146858; doi:10.1186/s12864-016-3367-x)
Supplement: Additional file 1: Table S1. — List of repressed genes in stationary phase (3d post-inoculation) compared to exponential phase (1d post-inoculation) (P value adjusted ≤0.05). (XLSX 96 kb) [file 12864_2016_3367_MOESM1_ESM.xlsx]

## Sheet: Feuille1
Table S1 : induced genes in stationary phase compared to exponential phase
Id	name	locus_tag	descript	annot	ec_number	function	FC	log2FoldChange	pvalue	padj	tagwise,dispersion	trended,dispersion		1_1	1_2	1_3	2_1	2_2	2_3	norm,1_1	norm,1_2	norm,1_3	norm,2_1	norm,2_2	norm,2_3	baseMean	expo	stat
gen1426	mraZ	PFCIRM138_01825	Protein mraZ	Confirmed		1.1 Cell wall	1.839	0.879	0.0145855	0.0376333	0.0918	0.0845		6024	12629	6633	29951	10912	14782	9607	8702	9657	23436	9391	18595	13231.4	9322	17141
gen471	gtfF	PFCIRM138_06180	Polysaccharide synthase	Confirmed		1.1 Cell wall	6.169	2.625	0.0011783	0.00431847	0.4065	0.3272		23	49	32	49	535	178	37	34	47	38	460	224	139.96	39	241
gen1104	slpE	PFCIRM138_06270	Surface protein with SLH domain	Confirmed		1.1 Cell wall	12.903	3.69	2.77617e-07	2.96502e-06	0.2956	0.1006		51	101	56	136	2360	686	81	70	82	106	2031	863	538.82	78	1000
gen769	PFCIRM138_06855	PFCIRM138_06855	Hypothetical outer membrane protein	Confirmed		1.1 Cell wall	4.992	2.32	0.00269909	0.00896146	0.38	0.3324		24	62	37	60	491	163	38	43	54	47	423	205	134.91	45	225
gen1173	gtfD	PFCIRM138_07415	Glycosyl transferase, family 2	Confirmed	2.4.-.-	1.1 Cell wall	2.274	1.185	1.71018e-05	0.000114054	0.0522	0.0588		370	1150	475	2360	1364	1353	590	792	692	1847	1174	1702	1132.77	691	1574
gen867	PFCIRM138_07670	PFCIRM138_07670	nucleoside-diphosphate-sugar epimerases	Confirmed		1.1 Cell wall	2.194	1.134	2.30109e-05	0.000145095	0.0497	0.0554		688	1639	718	3742	1962	2039	1097	1129	1045	2928	1689	2565	1742.24	1090	2394
gen1492	PFCIRM138_00630	PFCIRM138_00630	DNA transfert protein	Confirmed		1.10 Transformation/competence	14.752	3.883	2.11363e-05	0.000136169	0.4572	0.3524		7	29	8	37	496	151	11	20	12	29	427	190	114.76	14	215
gen533	dprA	PFCIRM138_01135	DNA processing / uptake protein	Confirmed		1.10 Transformation/competence	27.362	4.774	1.08976e-07	1.29586e-06	0.4153	0.1587		9	53	15	55	1643	452	14	37	22	43	1414	569	349.73	24	675
gen1670	PFCIRM138_07015	PFCIRM138_07015	Mobilisation protein	Confirmed		1.10 Transformation/competence	49.447	5.628	4.76451e-40	5.21237e-37	0.0858	0.0677		74	193	110	9669	4022	7409	118	133	160	7566	3462	9320	3459.74	137	6783
gen869	PFCIRM138_07020	PFCIRM138_07020	Mobilisation protein	Confirmed		1.10 Transformation/competence	10.855	3.44	6.50349e-22	1.42296e-19	0.0753	0.0629		267	605	408	8214	3441	4928	426	417	594	6427	2961	6199	2837.42	479	5196
gen1955	PFCIRM138_07570	PFCIRM138_07570	Conjugative relaxase domain protein, TrwC/TraI family	Confirmed		1.10 Transformation/competence	24.025	4.586	2.79366e-06	2.4065e-05	0.485	0.3555		4	14	7	31	523	134	6	10	10	24	450	169	111.53	9	214
gen2161	comEC	PFCIRM138_12165	ComE operon protein 3	Confirmed		1.10 Transformation/competence	17.39	4.12	1.28337e-06	1.20001e-05	0.3959	0.1856		19	55	20	50	1350	400	30	38	29	39	1162	503	300.25	32	568
gen968	PFCIRM138_00130	PFCIRM138_00130	Permease	Confirmed		1.2 Transport/binding proteins and lipoproteins	20.821	4.38	7.38167e-07	7.14651e-06	0.4148	0.2281		10	36	17	47	1099	314	16	25	25	37	946	395	240.52	22	459
gen1840	PFCIRM138_00900	PFCIRM138_00900	ABC transporter (Permease)	Confirmed		1.2 Transport/binding proteins and lipoproteins	12.247	3.614	7.98445e-05	0.000426097	0.4652	0.389		6	23	5	26	298	108	10	16	7	20	256	136	74.23	11	137
gen711	sufS	PFCIRM138_01495	Cysteine desulphurases, SufS	Confirmed	2.8.1.7	1.2 Transport/binding proteins and lipoproteins	1.956	0.968	0.00877986	0.0244096	0.0963	0.0769		2911	5016	1689	13453	5685	4155	4642	3456	2459	10527	4893	5227	5200.65	3519	6882
gen915	sufC	PFCIRM138_01500	ABC-type transport system involved in Fe-S cluster assembly, ATPase component, SufC	Confirmed		1.2 Transport/binding proteins and lipoproteins	1.926	0.945	0.0155811	0.039707	0.1079	0.0697		2381	3184	1187	10249	3760	2866	3797	2194	1728	8020	3236	3605	3763.36	2573	4954
gen295	sufD	PFCIRM138_01510	FeS assembly protein SufD	Confirmed		1.2 Transport/binding proteins and lipoproteins	2.114	1.08	0.00534908	0.0160326	0.1056	0.0697		2399	2588	1120	9858	4598	2885	3826	1783	1631	7714	3957	3629	3756.63	2413	5100
gen2099	phnL	PFCIRM138_01610	ATP binding protein of ABC transporter	Confirmed		1.2 Transport/binding proteins and lipoproteins	15.223	3.928	1.01132e-06	9.53779e-06	0.3654	0.0564		103	230	107	152	6205	1455	164	158	156	119	5340	1830	1294.67	159	2430
gen142	PFCIRM138_02385	PFCIRM138_02385	permease protein	Confirmed		1.2 Transport/binding proteins and lipoproteins	50.478	5.658	1.66486e-06	1.5115e-05	0.6066	0.3967		2	5	0	11	274	101	3	3	0	9	236	127	63.02	2	124
gen406	PFCIRM138_02395	PFCIRM138_02395	ABC transporter related precursor	Confirmed		1.2 Transport/binding proteins and lipoproteins	12.372	3.629	0.000155221	0.000751378	0.4986	0.4057		4	17	1	22	177	70	6	12	1	17	152	88	46.19	6	86
gen842	PFCIRM138_03530	PFCIRM138_03530	Binding-protein-dependent transport systems inner membrane component	Confirmed		1.2 Transport/binding proteins and lipoproteins	2.246	1.168	0.000357273	0.00156031	0.073	0.0878		228	418	344	1080	990	705	364	288	501	845	852	887	622.74	384	861
gen519	yceJ	PFCIRM138_04515	Transporter protein	Confirmed		1.2 Transport/binding proteins and lipoproteins	16.874	4.077	2.92591e-05	0.000178824	0.5104	0.36		4	17	12	25	477	141	6	12	17	20	411	177	107.17	12	203
gen1452	PFCIRM138_05125	PFCIRM138_05125	Binding-protein-dependent transport systems inner membrane component	Confirmed		1.2 Transport/binding proteins and lipoproteins	10.809	3.434	0.000172279	0.00081767	0.4747	0.3769		11	21	9	23	359	130	18	14	13	18	309	164	89.27	15	164
gen1080	PFCIRM138_05130	PFCIRM138_05130	Binding-protein-dependent transport systems inner membrane component	Confirmed		1.2 Transport/binding proteins and lipoproteins	13.72	3.778	3.23653e-05	0.000194015	0.4578	0.3365		12	16	16	38	574	164	19	11	23	30	494	206	130.58	18	243
gen67	PFCIRM138_05560	PFCIRM138_05560	Transporter protein	Confirmed		1.2 Transport/binding proteins and lipoproteins	6.834	2.773	0.00103039	0.00382765	0.4363	0.3476		18	41	24	34	458	166	29	28	35	27	394	209	120.25	31	210
gen396	PFCIRM138_06235	PFCIRM138_06235	Phosphocarrier protein, HPr family 8.A.8.1.1	Confirmed		1.2 Transport/binding proteins and lipoproteins	1.736	0.796	0.0205927	0.0494586	0.084	0.0842		4540	10504	6232	22477	9620	11944	7240	7238	9073	17588	8279	15025	10740.6	7850	13631
gen1384	PFCIRM138_06470	PFCIRM138_06470	ABC-type transporter, permease component	Confirmed		1.2 Transport/binding proteins and lipoproteins	3.067	1.617	0.00136804	0.00490701	0.1716	0.1304		134	166	203	448	1221	402	214	114	296	351	1051	506	421.79	208	636
gen949	PFCIRM138_06475	PFCIRM138_06475	BP protein of siderophore ABC transporter (ISVH:undef)	Confirmed		1.2 Transport/binding proteins and lipoproteins	3.578	1.839	0.000717474	0.00280327	0.1996	0.0752		1782	570	2069	12320	6090	5928	2842	393	3012	9640	5241	7457	4764.23	2082	7446
gen535	PFCIRM138_07645	PFCIRM138_07645	transmembrane efflux protein	Confirmed		1.2 Transport/binding proteins and lipoproteins	19.201	4.263	1.40061e-05	9.60671e-05	0.5113	0.3322		7	22	9	22	598	188	11	15	13	17	515	236	134.63	13	256
gen302	PFCIRM138_08270	PFCIRM138_08270	ABC transporter ATP-binding protein	Confirmed		1.2 Transport/binding proteins and lipoproteins	8.213	3.038	0.00100895	0.00375439	0.5025	0.3885		9	20	14	20	338	74	14	14	20	16	291	93	74.69	16	133
gen857	lmrB	PFCIRM138_08600	Permease (Lincomycin resistance protein )	Confirmed		1.2 Transport/binding proteins and lipoproteins	13.929	3.8	0.000123175	0.000619557	0.5487	0.3304		5	35	15	20	609	178	8	24	22	16	524	224	136.27	18	255
gen1942	PFCIRM138_08660	PFCIRM138_08660	secretory protein	Confirmed		1.2 Transport/binding proteins and lipoproteins	10.949	3.453	0.000200079	0.000937416	0.4748	0.4011		5	10	9	19	222	80	8	7	13	15	191	101	55.76	9	102
gen1271	PFCIRM138_09385	PFCIRM138_09385	Arsenite efflux pump ACR3 and related permeases (Arsenite efflux pump ACR3 or related permease)	Confirmed		1.2 Transport/binding proteins and lipoproteins	3.001	1.586	0.0013183	0.00477556	0.1643	0.1338		112	331	144	328	1192	453	179	228	210	257	1026	570	411.45	206	618
gen1257	PFCIRM138_09450	PFCIRM138_09450	major facilitator superfamily drug:H+ antiporter 2.A.1.3.x	Confirmed		1.2 Transport/binding proteins and lipoproteins	6.824	2.771	2.17953e-19	2.38441e-17	0.0585	0.0554		273	461	249	4581	2301	1616	435	318	363	3585	1980	2033	1452.21	372	2533
gen1135	cynX	PFCIRM138_09475	Cyanate MSF transporter	Confirmed		1.2 Transport/binding proteins and lipoproteins	3.305	1.725	0.00830715	0.0233926	0.2831	0.2939		54	96	60	138	538	175	86	66	87	108	463	220	171.79	80	264
gen879	pimH	PFCIRM138_09525	Integral membrane efflux protein	Confirmed		1.2 Transport/binding proteins and lipoproteins	4.234	2.082	0.00105323	0.00390588	0.2619	0.2504		59	98	59	153	700	258	94	68	86	120	602	325	215.71	83	349
gen2236	hflC2	PFCIRM138_09670	Stomatin/prohibitin	Confirmed		1.2 Transport/binding proteins and lipoproteins	3.522	1.816	3.04764e-09	4.93944e-08	0.0632	0.0665		850	2079	1095	8703	4027	4100	1356	1433	1594	6810	3466	5157	3302.6	1461	5144
gen1187	PFCIRM138_10665	PFCIRM138_10665	ABC transporter ATP binding	Confirmed		1.2 Transport/binding proteins and lipoproteins	2.084	1.06	0.00756706	0.0216237	0.108	0.1327		178	378	181	525	743	504	284	260	264	411	639	634	415.35	269	561
gen517	PFCIRM138_10695	PFCIRM138_10695	IM-ABC protein of drug, protein or lipid ABC transporter (DPL:LLP)	Confirmed		1.2 Transport/binding proteins and lipoproteins	3.161	1.66	0.00117113	0.00430662	0.1742	0.189		118	133	102	328	745	359	188	92	149	257	641	452	296.29	143	450
gen766	PFCIRM138_12260	PFCIRM138_12260	transporter, MFS superfamily protein	Confirmed		1.2 Transport/binding proteins and lipoproteins	11.237	3.49	7.56231e-05	0.000406544	0.4419	0.36		11	29	10	36	440	147	18	20	15	28	379	185	107.31	18	197
gen1267	PFCIRM138_05030	PFCIRM138_05030	Cobalt permease	Confirmed		1.2.3 Transport/binding of inorganic ions	2.753	1.461	0.0180376	0.0445443	0.2567	0.2939		45	130	78	157	422	216	72	90	114	123	363	272	172.11	92	253
gen1861	PFCIRM138_05035	PFCIRM138_05035	ABC-type transporter, ATPase component	Confirmed		1.2.3 Transport/binding of inorganic ions	2.48	1.31	0.00253841	0.00849243	0.1275	0.1701		103	244	161	492	624	384	164	168	234	385	537	483	328.64	189	468
gen613	mntH	PFCIRM138_07230	Manganese transport protein	Confirmed		1.2.3 Transport/binding of inorganic ions	7.261	2.86	8.93333e-05	0.000472026	0.3258	0.2221		37	26	72	178	915	305	59	18	105	139	787	384	248.7	61	437
gen2016	PFCIRM138_08475	PFCIRM138_08475	nitrate transporter	Confirmed		1.2.3 Transport/binding of inorganic ions	1.88	0.911	0.00799075	0.0226181	0.0835	0.0843		4747	10639	5761	26637	11147	10607	7570	7331	8388	20843	9594	13343	11178	7763	14593
gen1189	ssuC	PFCIRM138_08515	permease protein of nitrate ABC transporter	Confirmed		1.2.3 Transport/binding of inorganic ions	4.413	2.142	0.000470487	0.00196081	0.2464	0.1044		41	598	65	499	1443	724	65	412	95	390	1242	911	519.2	191	848
gen1624	PFCIRM138_08620	PFCIRM138_08620	Heavy metal transport/detoxification protein	Confirmed		1.2.3 Transport/binding of inorganic ions	3.759	1.91	6.49092e-07	6.4263e-06	0.0979	0.0623		243	700	261	3161	848	1193	388	482	380	2473	730	1501	992.3	417	1568
gen289	PFCIRM138_08625	PFCIRM138_08625	Cation-transporting ATPase	Confirmed		1.2.3 Transport/binding of inorganic ions	4.248	2.087	5.15278e-08	6.55482e-07	0.0969	0.0552		294	1277	360	5513	1694	1748	469	880	524	4314	1458	2199	1640.59	624	2657
gen1471	PFCIRM138_09635	PFCIRM138_09635	divalent anion:Na+ symporter 2.A.47.3.x	Confirmed		1.2.3 Transport/binding of inorganic ions	2.399	1.262	5.83315e-05	0.000323933	0.0687	0.0792		2039	5095	2610	11942	6793	8067	3252	3511	3800	9344	5846	10148	5983.48	3521	8446
gen811	feuS	PFCIRM138_11160	binding protein of iron ABC transporter	Confirmed		1.2.3 Transport/binding of inorganic ions	2.805	1.488	0.00559075	0.0166884	0.1986	0.0576		1075	257	1041	4299	3222	2712	1714	177	1516	3364	2773	3411	2159.24	1136	3183
gen1514	feuC	PFCIRM138_11170	inner membrane protein of iron ABC transporter	Confirmed		1.2.3 Transport/binding of inorganic ions	2.468	1.303	0.0148809	0.0382603	0.1973	0.0956		259	93	351	1007	1064	578	413	64	511	788	916	727	569.82	329	810
gen859	PFCIRM138_11450	PFCIRM138_11450	Sodium:sulfate symporter transmembrane region	Confirmed		1.2.3 Transport/binding of inorganic ions	4.306	2.106	0.0059313	0.0175364	0.3837	0.2171		57	122	78	48	988	282	91	84	114	38	850	355	255.19	96	414
gen840	PFCIRM138_04135	PFCIRM138_04135	permease of the major facilitator superfamily	Confirmed		1.2.4 Transport/binding of carbohydrates	3.582	1.841	2.08469e-06	1.84668e-05	0.0987	0.1154		139	220	170	739	933	665	222	152	248	578	803	837	473.09	207	739
gen1169	PFCIRM138_04640	PFCIRM138_04640	Membrane permease (sugar transporter)	Confirmed		1.2.4 Transport/binding of carbohydrates	9.736	3.283	6.36787e-21	8.70806e-19	0.0718	0.0618		131	242	130	1481	3041	1363	209	167	189	1159	2617	1715	1009.26	188	1830
gen547	ptsG/ptsM	PFCIRM138_05285	PTS system mannose-specific EIIBCA component (EIIBCA-Man) (EII-Man/EIII-Man)	Confirmed		1.2.4 Transport/binding of carbohydrates	2.025	1.018	0.000721562	0.00281422	0.0638	0.0743		1881	4019	2265	10035	5344	4698	3000	2769	3298	7852	4599	5910	4571.33	3022	6120
gen2127	ptsI	PFCIRM138_06230	PTS enzyme I	Confirmed	2.7.3.9	1.2.4 Transport/binding of carbohydrates	2.309	1.207	0.000114899	0.000588758	0.0684	0.0757		1634	3822	2488	10040	5715	6109	2606	2634	3622	7856	4919	7685	4886.86	2954	6820
gen243	yaaU	PFCIRM138_06405	metabolite transport protein YaaU	Confirmed	2.A.1.1	1.2.4 Transport/binding of carbohydrates	4.656	2.219	0.000501514	0.00205875	0.2614	0.239		50	111	59	146	776	275	80	76	86	114	668	346	228.36	81	376
gen639	gudP	PFCIRM138_07270	D-galactonate transporter	Confirmed		1.2.4 Transport/binding of carbohydrates	10.093	3.335	5.68676e-05	0.000317414	0.4067	0.1613		35	90	47	42	1465	469	56	62	68	33	1261	590	344.99	62	628
gen1462	iolT1	PFCIRM138_07355	iolT1 (Major myo-inositol transporter iolT1)	Confirmed		1.2.4 Transport/binding of carbohydrates	11.044	3.465	1.90836e-05	0.000125768	0.3783	0.295		16	49	17	67	688	232	26	34	25	52	592	292	170.07	28	312
gen229	araH2	PFCIRM138_11115	inner membrane protein of ribose/xylose/arabinose/galactoside ABC transporter	Confirmed		1.2.4 Transport/binding of carbohydrates	3.838	1.94	0.0083652	0.0235258	0.3566	0.2788		48	118	50	68	663	209	77	81	73	53	571	263	186.23	77	296
gen730	PFCIRM138_00815	PFCIRM138_00815	Glutamate/gamma-aminobutyrate anti-porter (membrane protein)	Confirmed		1.2.5 Transport/binding of amino-acids	8.595	3.104	3.03552e-05	0.000183296	0.3312	0.2374		23	58	46	99	940	277	37	40	67	77	809	348	229.76	48	411
gen1081	PFCIRM138_04335	PFCIRM138_04335	polar amino acid ABC transporter, ATP-binding protein	Confirmed		1.2.5 Transport/binding of amino-acids	33.689	5.074	8.52438e-07	8.21645e-06	0.5286	0.1745		16	16	13	19	1511	433	26	11	19	15	1300	545	319.24	19	620
gen2214	PFCIRM138_04340	PFCIRM138_04340	polar amino acid ABC transporter, binding protein component	Confirmed		1.2.5 Transport/binding of amino-acids	10.43	3.383	0.000163036	0.000780574	0.4635	0.3482		18	20	14	34	507	151	29	14	20	27	436	190	119.29	21	218
gen1383	PFCIRM138_04345	PFCIRM138_04345	Polar amino acid ABC transporter, inner membrane subunit	Confirmed		1.2.5 Transport/binding of amino-acids	14.928	3.9	3.0824e-05	0.000185283	0.4673	0.3867		8	11	6	26	327	105	13	8	9	20	281	132	77.16	10	144
gen350	PFCIRM138_04350	PFCIRM138_04350	polar amino acid ABC transporter, inner membrane protein	Confirmed		1.2.5 Transport/binding of amino-acids	16.067	4.006	3.04096e-05	0.000183296	0.5063	0.3001		8	29	17	27	783	188	13	20	25	21	674	236	164.83	19	310
gen839	lysE	PFCIRM138_05750	Lysine exporter protein, membran protein	Confirmed		1.2.5 Transport/binding of amino-acids	4.953	2.308	0.0106583	0.028755	0.507	0.4037		12	25	10	12	202	56	19	17	15	9	174	70	50.77	17	84
gen363	PFCIRM138_07335	PFCIRM138_07335	polar amino acid ABC transporter, binding protein	Confirmed		1.2.5 Transport/binding of amino-acids	3.294	1.72	0.00149863	0.00531441	0.1945	0.2262		70	159	82	246	664	285	112	110	119	192	571	359	243.84	114	374
gen1177	PFCIRM138_07665	PFCIRM138_07665	Amino acid permease-associated region	Confirmed		1.2.5 Transport/binding of amino-acids	2.317	1.212	0.000400146	0.00171335	0.0804	0.0769		319	424	354	1012	1573	713	509	292	515	792	1354	897	726.47	439	1014
gen1795	PFCIRM138_10015	PFCIRM138_10015	Putrescine importer	Confirmed		1.2.5 Transport/binding of amino-acids	3.541	1.824	1.13292e-09	2.04862e-08	0.059	0.0706		268	443	234	1867	1344	934	427	305	341	1461	1157	1175	810.97	358	1264
gen738	cytX	PFCIRM138_06735	Hydroxymethylpyrimidine transporter CytX	Confirmed		1.2.6 Transport/binding of nucleosides, nucleotides, purines and pyrimidines	3.892	1.961	0.0132477	0.0345894	0.4056	0.3759		23	53	26	35	308	112	37	37	38	27	265	141	90.73	37	144
gen2136	PFCIRM138_08430	PFCIRM138_08430	sensor kinase - Membrane protein	Confirmed		1.3 Sensors (signal transduction)	5.331	2.414	2.20775e-05	0.000140423	0.208	0.0788		140	301	162	305	2707	783	223	207	236	239	2330	985	703.32	222	1185
gen2235	PFCIRM138_10375	PFCIRM138_10375	Sensory transduction histidine kinase	Confirmed		1.3 Sensors (signal transduction)	1.555	0.637	0.00918295	0.0253691	0.0421	0.0556		923	1938	963	2997	2207	1830	1472	1335	1402	2345	1899	2302	1792.66	1403	2182
gen426	PFCIRM138_11140	PFCIRM138_11140	Two-component system sensor kinase	Confirmed		1.3 Sensors (signal transduction)	1.953	0.966	0.000485256	0.00201087	0.0533	0.0574		414	1297	629	2231	1362	1519	660	894	916	1746	1172	1911	1216.4	823	1610
gen1943	PFCIRM138_01505	PFCIRM138_01505	Dioxygenase	Confirmed		1.4 Membrane bioenergetics (electron transport chain and ATP synthase)	1.987	0.99	0.00871079	0.0243413	0.1	0.0552		1106	1161	502	4295	1899	1227	1764	800	731	3361	1634	1543	1638.88	1098	2179
gen408	PFCIRM138_07220	PFCIRM138_07220	Cytochrome c biogenesis protein transmembrane region	Confirmed		1.4 Membrane bioenergetics (electron transport chain and ATP synthase)	13.347	3.738	9.83633e-05	0.000512426	0.504	0.3911		6	18	5	16	282	115	10	12	7	13	243	145	71.52	10	134
gen314	dmsC	PFCIRM138_08325	Anaerobic dimethyl sulfoxide reductase chain C	Confirmed		1.4 Membrane bioenergetics (electron transport chain and ATP synthase)	13.75	3.781	0.000144	0.000704858	0.5446	0.3857		3	21	8	17	360	91	5	14	12	13	310	114	78.08	10	146
gen2167	dmsB	PFCIRM138_08330	Anaerobic dimethyl sulfoxide reductase, chain B	Confirmed	1.8.99.-	1.4 Membrane bioenergetics (electron transport chain and ATP synthase)	4.764	2.252	0.00987035	0.0269617	0.48	0.3949		16	39	11	17	242	85	26	27	16	13	208	107	66.15	23	109
gen1936	PFCIRM138_08930	PFCIRM138_08930	NAD(P)H-dependent FMN reductase	Confirmed		1.4 Membrane bioenergetics (electron transport chain and ATP synthase)	2.962	1.567	3.4375e-06	2.8707e-05	0.0759	0.096		183	323	237	1193	925	644	292	223	345	934	796	810	566.53	287	847
gen1659	mer	PFCIRM138_08935	Coenzyme F420-dependent N5,N10-methylene tetrahydromethanopterin reductase	Confirmed	1.5.99.9	1.4 Membrane bioenergetics (electron transport chain and ATP synthase)	3.124	1.643	2.73219e-07	2.94484e-06	0.0697	0.0795		1906	2951	2596	12144	10261	7404	3040	2033	3780	9502	8831	9314	6083.3	2951	9216
gen652	PFCIRM138_09375	PFCIRM138_09375	alkylglycerone-phosphate synthase (FAD linked oxidase-like protein)	Confirmed	2.5.1.26	1.4 Membrane bioenergetics (electron transport chain and ATP synthase)	10.084	3.334	2.53912e-14	9.92072e-13	0.11	0.13		37	108	65	773	1032	645	59	74	95	605	888	811	422.08	76	768
gen216	PFCIRM138_10905	PFCIRM138_10905	NADPH:quinone reductase and related Zn-dependent oxidoreductases	Confirmed	1.6.5.5	1.4 Membrane bioenergetics (electron transport chain and ATP synthase)	1.718	0.781	0.0115916	0.030892	0.0678	0.0699		1311	4570	2141	7961	4024	3712	2091	3149	3117	6229	3463	4669	3786.48	2786	4787
gen978	PFCIRM138_11130	PFCIRM138_11130	NADPH:quinone reductase related Zn-dependent oxidoreductase	Confirmed		1.4 Membrane bioenergetics (electron transport chain and ATP synthase)	2.623	1.391	2.23654e-05	0.000141842	0.0746	0.0826		2274	7110	3340	18273	9403	10124	3626	4899	4863	14298	8093	12735	8085.78	4463	11709
gen215	PFCIRM138_06860	PFCIRM138_06860	Peptidase C60, sortase A and B precursor	Confirmed		1.6 Protein secretion	22.196	4.472	1.23738e-05	8.7054e-05	0.528	0.392		1	12	5	21	316	90	2	8	7	16	272	113	69.79	6	134
gen527	PFCIRM138_07165	PFCIRM138_07165	Tat pathway signal sequence domain protein	Confirmed		1.6 Protein secretion	15.425	3.947	1.3403e-05	9.23227e-05	0.4509	0.3214		8	32	12	36	580	232	13	22	17	28	499	292	145.24	17	273
gen2082	PFCIRM138_00105	PFCIRM138_00105	protein of unknown function	Confirmed		10.2 Protein of unknown function similar to proteins from other organisms	2.054	1.039	0.0122029	0.0322462	0.1182	0.13		233	270	190	764	526	524	372	186	277	598	453	659	423.99	278	570
gen1995	PFCIRM138_05230	PFCIRM138_05230	Zinc-containing alcohol dehydrogenase	Confirmed		2 Intermediary metabolism	15.475	3.952	3.32903e-23	9.10489e-21	0.0892	0.066		259	596	242	11319	3381	5122	413	411	352	8857	2910	6443	3230.99	392	6070
gen596	gntK	PFCIRM138_00025	gluconokinase	Confirmed	2.7.1.12	2.1.1 Specific carbohydrate metabolic pathway	2.572	1.363	1.10713e-05	7.96079e-05	0.0667	0.0837		2724	7963	4274	19603	14272	10871	4344	5487	6223	15339	12283	13675	9558.46	5351	13766
gen1083	galK1	PFCIRM138_00175	Galactokinase	Confirmed	2.7.1.6	2.1.1 Specific carbohydrate metabolic pathway	1.999	1	0.0111788	0.0300114	0.1096	0.0837		2756	12538	4137	23133	7802	10569	4395	8640	6023	18101	6715	13295	9528.13	6353	12704
gen1606	PFCIRM138_00835	PFCIRM138_00835	Inositol 2-dehydrogenase	Confirmed	1.1.1.18	2.1.1 Specific carbohydrate metabolic pathway	7.458	2.899	0.000605316	0.00242127	0.419	0.3939		11	15	14	34	252	91	18	10	20	27	217	114	67.7	16	119
gen126	PFCIRM138_00840	PFCIRM138_00840	sugar (xylose) phosphate isomerase/epimerase	Confirmed		2.1.1 Specific carbohydrate metabolic pathway	14.326	3.841	0.000162447	0.00077946	0.5691	0.3828		6	21	5	11	364	110	10	14	7	9	313	138	81.93	10	153
gen1029	iolH	PFCIRM138_00875	IolH (Myo-inositol catabolism IolH protein) (isomerase:epimerase)	Confirmed		2.1.1 Specific carbohydrate metabolic pathway	23.005	4.524	3.6816e-05	0.000217125	0.6056	0.3861		6	6	4	9	371	96	10	4	6	7	319	121	77.77	7	149
gen627	glgA	PFCIRM138_02135	glycosyltransferase (glycogen synthase)	Confirmed	2.4.1.21	2.1.1 Specific carbohydrate metabolic pathway	2.264	1.179	4.0563e-05	0.000236042	0.0576	0.0741		1620	3737	2176	8638	6109	5430	2583	2575	3168	6759	5258	6831	4528.99	2775	6283
gen2203	iolT2	PFCIRM138_03775	iolT2 (myo-inositol transporter iolT2)	Confirmed		2.1.1 Specific carbohydrate metabolic pathway	3.219	1.686	0.00447323	0.0137079	0.2358	0.1932		85	197	96	159	910	331	136	136	140	124	783	416	289.17	137	441
gen748	iol	PFCIRM138_03780	myo-inositol 2-dehydrogenase	Confirmed	1.1.1.18	2.1.1 Specific carbohydrate metabolic pathway	5.559	2.475	0.000859225	0.00326954	0.3457	0.3281		21	76	28	76	426	225	33	52	41	59	367	283	139.29	42	236
gen1109	PFCIRM138_03930	PFCIRM138_03930	Glycoside hydrolase	Confirmed		2.1.1 Specific carbohydrate metabolic pathway	2.345	1.229	0.0184331	0.0452656	0.1853	0.2305		109	193	84	261	515	285	174	133	122	204	443	359	239.18	143	335
gen564	adh	PFCIRM138_04355	alcohol dehydrogenase	Confirmed	1.1.1.1	2.1.1 Specific carbohydrate metabolic pathway	10.194	3.35	0.000366675	0.001595	0.4926	0.4047		2	15	8	21	206	56	3	10	12	16	177	70	48.22	8	88
gen1557	PFCIRM138_04360	PFCIRM138_04360	hydroxyacid dehydrogenase	Confirmed	1.1.1.-	2.1.1 Specific carbohydrate metabolic pathway	14.233	3.831	7.09722e-05	0.000386272	0.4994	0.3953		6	14	4	21	304	68	10	10	6	16	262	86	64.77	9	121
gen1984	aldB	PFCIRM138_05600	Lactaldehyde dehydrogenase	Confirmed	1.2.1.22	2.1.1 Specific carbohydrate metabolic pathway	2.665	1.414	1.13e-05	8.07984e-05	0.0713	0.0588		970	1006	1075	4202	3626	2956	1547	693	1565	3288	3121	3718	2322.05	1268	3376
gen2240	PFCIRM138_06500	PFCIRM138_06500	Beta-glucosidase	Confirmed	3.2.1.21	2.1.1 Specific carbohydrate metabolic pathway	1.621	0.696	0.017116	0.0427022	0.0593	0.0772		296	902	384	1083	1150	671	472	622	559	847	990	844	722.32	551	894
gen113	PFCIRM138_07275	PFCIRM138_07275	hexulose-6-phosphate isomerase	Confirmed		2.1.1 Specific carbohydrate metabolic pathway	3.863	1.95	0.00708094	0.0203322	0.3461	0.2377		63	133	63	61	774	305	100	92	92	48	666	384	230.23	95	366
gen1448	malQ2	PFCIRM138_07860	4-alpha-glucanotransferase (Amylomaltase) (Disproportionating enzyme) (D-enzyme)	Confirmed	2.4.1.25	2.1.1 Specific carbohydrate metabolic pathway	1.529	0.613	0.0173952	0.0431904	0.0466	0.0564		605	1662	671	2272	1385	1395	965	1145	977	1778	1192	1755	1301.93	1029	1575
gen1488	galE3	PFCIRM138_07985	UDP-glucose 4-epimerase	Confirmed	5.1.3.2	2.1.1 Specific carbohydrate metabolic pathway	11.493	3.523	0.000106214	0.000549399	0.4761	0.2758		28	33	16	35	873	208	45	23	23	27	751	262	188.51	30	347
gen663	iolG2	PFCIRM138_09685	iolG2 (Myo-inositol catabolism IolG2 protein) (Inositol 2-dehydrogenase)	Confirmed	1.1.1.18	2.1.1 Specific carbohydrate metabolic pathway	2.114	1.08	0.0116371	0.0309756	0.1256	0.1526		141	244	214	480	616	462	225	168	312	376	530	581	365.24	235	496
gen1219	iolE3	PFCIRM138_09690	Myo-inositol catabolism protein	Confirmed		2.1.1 Specific carbohydrate metabolic pathway	2.26	1.176	0.00100895	0.00375439	0.0875	0.0964		249	355	274	734	968	747	397	245	399	574	833	940	564.62	347	782
gen2207	araD1	PFCIRM138_11075	L-ribulose-5-phosphate 4-epimerase	Confirmed	5.1.3.4	2.1.1 Specific carbohydrate metabolic pathway	2.869	1.52	0.007871	0.0223369	0.2191	0.2839		43	169	65	402	287	194	69	116	95	315	247	244	180.88	93	269
gen2124	araA	PFCIRM138_11085	L-arabinose isomerase	Confirmed	5.3.1.4	2.1.1 Specific carbohydrate metabolic pathway	2.187	1.129	0.0167609	0.0421528	0.1524	0.1983		102	292	114	323	573	330	163	201	166	253	493	415	281.81	177	387
gen539	fba2	PFCIRM138_00570	Fructose-bisphosphate aldolase class I	Confirmed	4.1.2.13	2.1.2 Main glycolytic pathways	3.651	1.868	5.67261e-09	8.67949e-08	0.0694	0.0818		12232	26343	13946	108339	61456	58773	19507	18152	20304	84773	52892	73932	44926.8	19321	70532
gen974	rpiB3	PFCIRM138_00950	Ribose-5-phosphate isomerase 3	Confirmed	5.3.1.6	2.1.2 Main glycolytic pathways	2.879	1.526	3.14931e-06	2.65027e-05	0.0727	0.0594		308	903	407	2507	1031	1644	491	622	593	1962	887	2068	1103.83	569	1639
gen1040	acyP	PFCIRM138_03725	Putative acylphosphatase	Confirmed	3.6.1.7	2.1.2 Main glycolytic pathways	5.76	2.526	0.0016336	0.00574651	0.4015	0.3467		18	56	27	54	488	123	29	39	39	42	420	155	120.6	36	206
gen133	araB	PFCIRM138_04580	L-ribulokinase	Confirmed	2.7.1.16	2.1.2 Main glycolytic pathways	2.158	1.11	1.29145e-05	8.99905e-05	0.045	0.0579		886	1899	992	4323	2998	2405	1413	1309	1444	3383	2580	3025	2192.33	1389	2996
gen1496	eno2	PFCIRM138_07655	Enolase 2	Confirmed	4.2.1.11	2.1.2 Main glycolytic pathways	3.442	1.783	1.20644e-08	1.75979e-07	0.0655	0.0555		320	1192	405	3745	1638	1817	510	821	590	2930	1410	2286	1424.52	640	2209
gen244	PFCIRM138_07350	PFCIRM138_07350	hydroxypyruvate isomerase	Confirmed	5.3.1.22	2.1.4 Substrate-specific entries to carbohydrate metabolic pathway	15.014	3.908	1.02008e-05	7.46464e-05	0.4253	0.3528		11	18	9	40	427	198	18	12	13	31	367	249	115.15	14	216
gen411	leuC	PFCIRM138_00480	3-isopropylmalate dehydratase large subunit (Isopropylmalate isomerase) (Alpha-IPM isomerase) (IPMI)	Confirmed	4.2.1.33	2.2 Metabolism of amino acids and related molecules	2.413	1.271	0.000491719	0.00202233	0.0904	0.1091		204	445	168	666	928	634	325	307	245	521	799	798	498.98	292	706
gen1660	gadB	PFCIRM138_00820	Glutamate decarboxylase	Confirmed	4.1.1.15	2.2 Metabolism of amino acids and related molecules	4.997	2.321	2.31657e-06	2.01938e-05	0.1533	0.1524		113	102	80	475	809	601	180	70	116	372	696	756	365.15	122	608
gen1025	aroF	PFCIRM138_03325	Chorismate synthase (5-enolpyruvylshikimate-3-phosphate phospholyase)	Confirmed	4.2.3.5	2.2 Metabolism of amino acids and related molecules	1.569	0.65	0.0187481	0.0457311	0.0537	0.0589		496	1378	609	2146	1128	1173	791	950	887	1679	971	1476	1125.46	876	1375
gen1042	metK	PFCIRM138_03385	S-adenosylmethionine synthetase (Methionine adenosyltransferase) (AdoMet synthetase) (MAT)	Confirmed	2.5.1.6	2.2 Metabolism of amino acids and related molecules	1.608	0.685	0.0202946	0.0488499	0.0617	0.0582		1357	1733	1232	4290	2496	2204	2164	1194	1794	3357	2148	2772	2238.23	1717	2759
gen1223	ald	PFCIRM138_03740	Alanine dehydrogenase	Confirmed	1.4.1.1	2.2 Metabolism of amino acids and related molecules	2.668	1.416	6.02507e-05	0.0003329	0.0863	0.0802		28445	38242	40951	125912	152661	95758	45362	26352	59621	98524	131387	120456	80283.7	43778	116789
gen1441	dadA2	PFCIRM138_04325	DadA, Glycine/D-amino acid oxidases	Confirmed	1.4.99.1	2.2 Metabolism of amino acids and related molecules	12.994	3.7	4.90326e-06	3.94424e-05	0.3712	0.2379		20	49	22	70	1039	259	32	34	32	55	894	326	228.75	33	425
gen1683	PFCIRM138_04365	PFCIRM138_04365	aminotransferase	Confirmed		2.2 Metabolism of amino acids and related molecules	10.633	3.41	0.000216567	0.00100392	0.4908	0.34		19	26	12	26	551	162	30	18	17	20	474	204	127.34	22	233
gen6	PFCIRM138_05235	PFCIRM138_05235	Carbamoylphosphate synthase large subunit CarB	Confirmed		2.2 Metabolism of amino acids and related molecules	4.228	2.08	7.2777e-06	5.56769e-05	0.139	0.1684		49	251	87	608	645	459	78	173	127	476	555	577	331	126	536
gen2118	aroA	PFCIRM138_10355	3-phosphoshikimate 1-carboxyvinyltransferase (phosphoenolpyruvate:3-phosphoshikimate5-O-(1-carboxyvinyl)-transferase) (EPSP synthase)	Confirmed	2.5.1.19	2.2 Metabolism of amino acids and related molecules	1.672	0.742	0.00276818	0.00912165	0.043	0.0559		575	1566	721	2311	1597	1522	917	1079	1050	1808	1374	1915	1357.18	1015	1699
gen1516	dapA1	PFCIRM138_11455	Dihydrodipicolinate synthetase	Confirmed	4.2.1.52	2.2 Metabolism of amino acids and related molecules	38.828	5.279	2.64055e-07	2.86016e-06	0.5001	0.3201		4	15	3	31	670	202	6	10	4	24	577	254	146.01	7	285
gen186	leuA1	PFCIRM138_12300	2-isopropylmalate synthase	Confirmed	2.3.3.13	2.2 Metabolism of amino acids and related molecules	1.676	0.745	0.00347887	0.0109097	0.0456	0.0553		804	1515	668	2774	2143	1201	1282	1044	973	2171	1844	1511	1470.73	1100	1842
gen128	ppx	PFCIRM138_00315	Ppx/GppA phosphatase family	Confirmed	3.6.1.11/3.6.1.40	2.3 Metabolism of nucleotides and nucleic acids	1.62	0.696	0.020024	0.0482757	0.0622	0.0816		311	759	364	1150	803	731	496	523	530	900	691	920	676.57	516	837
gen750	nrdR	PFCIRM138_02575	Transcriptional repressor nrdR	Confirmed		2.3 Metabolism of nucleotides and nucleic acids	1.728	0.789	0.0192518	0.0466995	0.0805	0.0688		2075	3581	1513	8004	3059	3886	3309	2468	2203	6263	2633	4888	3627.24	2660	4595
gen175	thiD1	PFCIRM138_06740	Phosphomethylpyrimidine kinase/ hydroxymethylpyrimidine phosphokinase	Confirmed	2.7.4.7	2.3 Metabolism of nucleotides and nucleic acids	4.07	2.025	0.0111065	0.0298905	0.406	0.3923		16	44	18	38	265	62	26	30	26	30	228	78	69.64	27	112
gen1974	dgt	PFCIRM138_09895	Deoxyguanosinetriphosphate triphosphohydrolase (dGTPase)	Confirmed	3.1.5.1	2.3 Metabolism of nucleotides and nucleic acids	1.822	0.866	0.00312999	0.00996859	0.0599	0.0605		400	1347	463	2161	1170	1105	638	928	674	1691	1007	1390	1054.68	747	1363
gen1990	prt	PFCIRM138_10095	phosphoribosyltransferase	Confirmed	2.4.2.-	2.3 Metabolism of nucleotides and nucleic acids	6.778	2.761	0.000265007	0.00119308	0.341	0.3901		8	40	10	73	222	106	13	28	15	57	191	133	72.73	19	127
gen1378	pcaB2	PFCIRM138_11445	Adenylosuccinate lyase	Confirmed	5.5.1.2	2.3 Metabolism of nucleotides and nucleic acids	11.911	3.574	0.000217258	0.00100499	0.5233	0.3842		4	17	13	18	342	109	6	12	19	14	294	137	80.43	12	148
gen1851	pf1655	PFCIRM138_00725	Carboxylic ester hydrolase	Confirmed	3.1.1.-	2.4 Metabolism of lipids	1.511	0.595	0.0174104	0.0431904	0.044	0.0555		691	1598	824	2451	1559	1495	1102	1101	1200	1918	1342	1881	1423.83	1134	1714
gen1577	pf169	PFCIRM138_01185	Carboxylic ester hydrolase	Confirmed	3.1.1.-	2.4 Metabolism of lipids	2.308	1.207	0.00380039	0.0118283	0.1185	0.1507		144	364	129	650	449	517	230	251	188	509	386	650	368.94	223	515
gen762	PFCIRM138_03645	PFCIRM138_03645	Esterase family protein	Confirmed		2.4 Metabolism of lipids	65.916	6.043	4.4128e-11	1.04948e-09	0.3742	0.1517		8	14	7	71	1722	493	13	10	10	56	1482	620	365.06	11	719
gen1602	caiA	PFCIRM138_06385	Crotonobetainyl-CoA dehydrogenase (Crotonobetainyl-CoA reductase)	Confirmed	1.3.99.-	2.4 Metabolism of lipids	15.443	3.949	1.00596e-05	7.38601e-05	0.4379	0.3138		12	27	12	41	653	210	19	19	17	32	562	264	152.24	18	286
gen2260	caiB	PFCIRM138_06390	Crotonobetainyl-CoA:carnitine CoA-transferase	Confirmed	2.8.3.-	2.4 Metabolism of lipids	3.281	1.714	0.00683535	0.0197566	0.2676	0.2481		61	122	86	132	652	271	97	84	125	103	561	341	218.65	102	335
gen317	caiC	PFCIRM138_06395	Crotonobetaine/carnitine-CoA ligase	Confirmed	6.2.1.-	2.4 Metabolism of lipids	12.384	3.63	4.7644e-06	3.84668e-05	0.3607	0.1896		25	59	35	71	1325	346	40	41	51	56	1140	435	293.77	44	544
gen1949	uppS	PFCIRM138_07790	Undecaprenyl pyrophosphate synthase (di-trans,poly-cis-decaprenylcistransferase)	Confirmed	2.5.1.31	2.4 Metabolism of lipids	1.789	0.839	0.00412185	0.0127023	0.0595	0.065		380	867	535	1731	1018	1045	606	597	779	1354	876	1315	921.25	661	1182
gen875	glxK/garK	PFCIRM138_09445	Glycerate kinase GlxK/GarK	Confirmed	2.7.1.31	2.4 Metabolism of lipids	2.794	1.482	2.83221e-08	3.87305e-07	0.0481	0.0591		314	1010	390	2008	1709	1509	501	696	568	1571	1471	1898	1117.47	588	1647
gen1896	plsC2	PFCIRM138_10555	PlsC, Phosphate acyltransferases	Confirmed		2.4 Metabolism of lipids	2.069	1.049	0.00527008	0.0158175	0.097	0.1195		227	371	191	663	839	485	362	256	278	519	722	610	457.78	299	617
gen2144	chlI	PFCIRM138_01140	Magnesium chelatase, subunit ChlI	Confirmed		2.5 Metabolism of coenzymes and prosthetic groups	8.331	3.058	5.9295e-05	0.000328449	0.3453	0.3142		13	50	29	89	520	238	21	34	42	70	448	299	152.33	32	272
gen1362	PFCIRM138_04810	PFCIRM138_04810	Isochorismatase hydrolase	Confirmed	3.3.2.1	2.5 Metabolism of coenzymes and prosthetic groups	1.848	0.886	0.012867	0.0337971	0.0893	0.0553		355	2211	695	3022	1371	1746	566	1524	1012	2365	1180	2196	1473.75	1034	1914
gen606	hemX	PFCIRM138_05800	Membrane-bound transport protein (HemX protein)	Confirmed		2.5 Metabolism of coenzymes and prosthetic groups	16.735	4.065	2.62762e-05	0.000162868	0.5108	0.3042		8	36	11	26	750	196	13	25	16	20	645	247	160.99	18	304
gen66	pdxA2	PFCIRM138_07285	4-hydroxythreonine-4-phosphate dehydrogenase	Confirmed	1.1.1.262	2.5 Metabolism of coenzymes and prosthetic groups	2.549	1.35	0.000834984	0.00319352	0.1106	0.1316		138	366	161	529	769	579	220	252	234	414	662	728	418.46	235	601
gen1001	pncA	PFCIRM138_07340	pyrazinamidase/nicotinamidase	Confirmed	3.5.1.19	2.5 Metabolism of coenzymes and prosthetic groups	2.501	1.322	3.43055e-06	2.8707e-05	0.0551	0.0666		276	838	343	1819	1267	1022	440	577	499	1423	1090	1286	886.06	505	1266
gen610	cbiO3	PFCIRM138_08125	ABC transporter, ATP-binding protein	Confirmed		2.5 Metabolism of coenzymes and prosthetic groups	5.571	2.478	0.00229833	0.00776041	0.4113	0.368		23	42	17	43	379	115	37	29	25	34	326	145	99.14	30	168
gen1247	cbiQ1	PFCIRM138_08130	ABC-type transporter, permease components (ABC-type cobalt transport system, permease component CbiQ)	Confirmed		2.5 Metabolism of coenzymes and prosthetic groups	9.615	3.265	0.000266807	0.00119871	0.4655	0.375		7	32	12	29	380	116	11	22	17	23	327	146	91.06	17	165
gen1737	mog	PFCIRM138_08490	Molybdopterin biosynthesis Mog protein	Confirmed		2.5 Metabolism of coenzymes and prosthetic groups	2.792	1.481	0.000115222	0.000589034	0.0992	0.1178		143	367	173	633	1029	530	228	253	252	495	886	667	463.4	244	683
gen1233	thiC	PFCIRM138_08565	thiamine-phosphate diphosphorylase	Confirmed	2.5.1.3	2.5 Metabolism of coenzymes and prosthetic groups	2.361	1.239	0.0156067	0.039707	0.1805	0.1413		152	302	171	253	1093	407	242	208	249	198	941	512	391.68	233	550
gen174	PFCIRM138_09275	PFCIRM138_09275	NADH-flavin reductase	Confirmed	1.5.1.30	2.5 Metabolism of coenzymes and prosthetic groups	1.801	0.849	0.0066313	0.0192686	0.0687	0.0552		491	2121	848	3333	1553	1850	783	1462	1235	2608	1337	2327	1625.15	1160	2091
gen1819	bioB	PFCIRM138_10265	Biotin synthase	Confirmed	2.8.1.6	2.5 Metabolism of coenzymes and prosthetic groups	7.499	2.907	4.26201e-27	1.55421e-24	0.0442	0.0552		260	497	261	4335	2741	2197	415	342	380	3392	2359	2764	1608.64	379	2838
gen354	ppx5	PFCIRM138_00335	Exopolyphosphatase	Confirmed	3.6.1.11	2.6 Metabolism of phosphate	19.842	4.31	9.25598e-06	6.88846e-05	0.5035	0.2888		6	29	14	26	795	239	10	20	20	20	684	301	175.86	17	335
gen1545	ppa	PFCIRM138_00420	Inorganic pyrophosphatase	Confirmed	3.6.1.1	2.6 Metabolism of phosphate	1.579	0.659	0.0123968	0.0326798	0.0485	0.0632		492	1082	494	1407	1501	922	785	746	719	1101	1292	1160	967	750	1184
gen1793	PFCIRM138_07685	PFCIRM138_07685	NUDIX hydrolase	Confirmed		2.6 Metabolism of phosphate	3.022	1.595	0.000355764	0.00155682	0.1329	0.1775		87	241	113	443	656	405	139	166	165	347	565	509	315	157	474
gen582	phoH	PFCIRM138_12265	Phosphate starvation-inducible protein PhoH-like protein	Confirmed		2.6 Metabolism of phosphate	2.521	1.334	4.70915e-05	0.000271148	0.0748	0.0844		5032	11378	7211	29589	19014	21429	8025	7840	10499	23153	16364	26956	15472.8	8788	22158
gen1748	ntcA2	PFCIRM138_00085	Global nitrogen regulator NtcA	Confirmed		2.8 Metabolism of nitrogen/nitrate and nitrite	1.732	0.792	0.00180183	0.00626775	0.0452	0.0559		955	1697	974	3432	2430	1857	1523	1169	1418	2685	2091	2336	1870.53	1370	2371
gen1288	PFCIRM138_04265	PFCIRM138_04265	Nitrate reductase, alpha subunit	Confirmed		2.8 Metabolism of nitrogen/nitrate and nitrite	5.948	2.572	0.000962565	0.00361871	0.3593	0.4027		9	20	12	43	162	79	14	14	17	34	139	99	53.01	15	91
gen864	narH	PFCIRM138_04270	Respiratory nitrate reductase, beta subunit	Confirmed	1.7.99.4	2.8 Metabolism of nitrogen/nitrate and nitrite	22.415	4.486	3.97147e-07	4.11828e-06	0.3956	0.3481		9	11	6	65	499	162	14	8	9	51	429	204	119.13	10	228
gen1954	narJ	PFCIRM138_04275	Nitrate reductase delta subunit	Confirmed	1.7.99.4	2.8 Metabolism of nitrogen/nitrate and nitrite	22.951	4.52	3.05818e-06	2.58351e-05	0.4704	0.3816		3	12	5	25	329	143	5	8	7	20	283	180	83.82	7	161
gen2020	narI	PFCIRM138_04280	Respiratory nitrate reductase, gamma subunit	Confirmed	1.7.99.4	2.8 Metabolism of nitrogen/nitrate and nitrite	16.346	4.031	7.47099e-06	5.69565e-05	0.4338	0.3603		5	22	9	43	441	153	8	15	13	34	380	192	106.98	12	202
gen499	glnB	PFCIRM138_08245	Nitrogen regulatory protein P-II	Confirmed		2.8 Metabolism of nitrogen/nitrate and nitrite	4.518	2.176	0.00150854	0.00534091	0.2923	0.3889		11	46	21	165	165	74	18	32	31	129	142	93	74	27	121
gen2181	dnaE2	PFCIRM138_01855	DNA polymerase III alpha subunit	Confirmed	2.7.7.7	3.1 DNA replication	2.304	1.204	0.00804479	0.0227416	0.1433	0.064		361	725	443	523	2714	968	576	500	645	409	2336	1218	947.16	574	1321
gen2090	priA	PFCIRM138_03390	Primosomal protein N	Confirmed	3.6.1.-	3.1 DNA replication	2.979	1.575	5.59675e-09	8.63114e-08	0.0493	0.0553		384	1301	500	3258	1998	1913	612	896	728	2549	1720	2406	1485.36	745	2225
gen2081	gyrB2	PFCIRM138_03900	DNA gyrase subunit B	Confirmed	5.99.1.3	3.1 DNA replication	2.435	1.284	1.95728e-05	0.000127837	0.0628	0.0692		1396	3094	1434	8752	4169	4181	2226	2132	2088	6848	3588	5259	3690.29	2149	5232
gen1479	hels	PFCIRM138_07620	Helicase	Confirmed		3.1 DNA replication	2.469	1.304	5.14485e-07	5.21154e-06	0.0466	0.0611		1047	1966	1031	4366	4117	3349	1670	1355	1501	3416	3543	4213	2616.31	1509	3724
gen2111	PFCIRM138_08320	PFCIRM138_08320	helicase	Confirmed		3.1 DNA replication	2.774	1.472	6.71925e-08	8.2594e-07	0.0507	0.0555		458	1583	670	3957	2383	2082	730	1091	975	3096	2051	2619	1760.48	932	2589
gen1202	dnaB	PFCIRM138_08610	Replicative DNA helicase	Confirmed	3.6.1.-	3.1 DNA replication	1.552	0.635	0.0162031	0.041032	0.0487	0.0608		562	1115	544	1885	1348	935	896	768	792	1475	1160	1176	1044.64	819	1270
gen800	PFCIRM138_09485	PFCIRM138_09485	Membrane protease subunits, stomatin/prohibitin homologs (Membrane protease subunit, stomatin/prohibitin homolog)	Confirmed		3.10 Protein degradation	2.516	1.331	1.43335e-05	9.77e-05	0.0647	0.0552		398	1458	630	3588	1576	1809	635	1005	917	2808	1356	2276	1499.35	852	2147
gen2039	pepC	PFCIRM138_10975	Aminopeptidase C, Bleomycin hydrolase,	Confirmed	3.4.22.40	3.10 Protein degradation	1.601	0.679	0.0092136	0.0254216	0.048	0.0555		758	2142	951	3253	1897	1862	1209	1476	1385	2545	1633	2342	1764.95	1357	2173
gen383	tagA	PFCIRM138_04800	3-Methyladenine DNA glycosylase I	Confirmed	3.2.2.20	3.2 DNA restriction and modification (and repair)	3.915	1.969	0.0129585	0.0339716	0.4007	0.3946		16	35	22	30	209	93	26	24	32	23	180	117	67	27	107
gen1580	sms	PFCIRM138_08105	DNA repair protein	Confirmed		3.2 DNA restriction and modification (and repair)	1.904	0.929	0.00144176	0.00513773	0.0587	0.0761		270	853	342	1265	1069	781	431	588	498	990	920	982	734.77	506	964
gen1821	sbcD	PFCIRM138_09210	SbcD, DNA repair exonuclease	Confirmed		3.2 DNA restriction and modification (and repair)	2.785	1.478	2.87816e-06	2.45036e-05	0.0676	0.0634		249	875	358	2373	1143	1116	397	603	521	1857	984	1404	960.94	507	1415
gen478	PFCIRM138_10795	PFCIRM138_10795	exonuclease	Confirmed		3.2 DNA restriction and modification (and repair)	1.828	0.87	0.0143755	0.0372231	0.0877	0.0929		223	649	302	1262	551	645	356	447	440	987	474	811	585.93	414	757
gen541	PFCIRM138_00325	PFCIRM138_00325	Recombinase	Confirmed		3.3 DNA recombination, and repair	77.776	6.281	6.64985e-07	6.49548e-06	0.6628	0.3901		0	6	0	12	320	117	0	4	0	9	275	147	72.68	1	144
gen1034	gin	PFCIRM138_00415	Resolvase	Confirmed		3.3 DNA recombination, and repair	1.823	0.866	0.0130272	0.0340951	0.0859	0.0594		994	2329	1317	6442	2043	1994	1585	1605	1917	5041	1758	2508	2402.47	1702	3102
gen1805	PFCIRM138_00650	PFCIRM138_00650	Recombinase	Confirmed		3.3 DNA recombination, and repair	7.929	2.987	9.30063e-18	7.26778e-16	0.0721	0.0817		111	163	114	1303	1268	1177	177	112	166	1020	1091	1481	674.46	152	1197
gen177	recG	PFCIRM138_01280	ATP-dependent DNA helicase RecG	Confirmed	3.6.1.-	3.3 DNA recombination, and repair	1.74	0.799	0.00307427	0.0098197	0.0505	0.0651		379	951	518	1577	1285	925	604	655	754	1234	1106	1164	919.56	671	1168
gen71	dinP	PFCIRM138_01845	DNA-directed DNA polymerase	Confirmed	2.7.7.7	3.3 DNA recombination, and repair	5.915	2.564	0.000611897	0.00243761	0.3526	0.2299		44	81	56	67	916	307	70	56	82	52	788	386	239.08	69	409
gen1454	PFCIRM138_01865	PFCIRM138_01865	Helicase protein	Confirmed		3.3 DNA recombination, and repair	1.806	0.853	0.000914983	0.00345169	0.0464	0.0557		867	1789	891	3313	2115	2109	1383	1233	1297	2592	1820	2653	1829.7	1304	2355
gen1087	recA	PFCIRM138_02520	RecA (Recombinase A)	Confirmed		3.3 DNA recombination, and repair	2.019	1.014	0.0023503	0.00790909	0.0782	0.0779		2323	4820	2697	12427	5207	6284	3705	3321	3927	9724	4481	7905	5510.43	3651	7370
gen352	PFCIRM138_03835	PFCIRM138_03835	Bifunctional DNA primase/polymerase	Confirmed		3.3 DNA recombination, and repair	18.618	4.219	6.22075e-43	1.3611e-39	0.0503	0.0552		98	237	107	3132	2825	3169	156	163	156	2451	2431	3986	1557.3	158	2956
gen2065	rmuC	PFCIRM138_07815	DNA recombination protein	Unsure		3.3 DNA recombination, and repair	3.851	1.945	2.01427e-10	4.32081e-09	0.0613	0.0645		215	632	257	2277	1218	1285	343	435	374	1782	1048	1616	933.16	384	1482
gen1178	sbcC	PFCIRM138_09205	ATP-dependent dsDNA exonuclease SbcC	Confirmed		3.3 DNA recombination, and repair	1.712	0.776	0.00302292	0.00971241	0.0477	0.06		424	1373	518	1818	1480	1096	676	946	754	1423	1274	1379	1075.24	792	1359
gen2083	alkA	PFCIRM138_09775	AlkA, 3-methyladenine DNA glycosylase/8-oxoguanine DNA glycosylase	Confirmed		3.3 DNA recombination, and repair	7.574	2.921	0.000612746	0.00243761	0.438	0.3622		11	50	14	42	427	124	18	34	20	33	367	156	104.79	24	185
gen263	PFCIRM138_10165	PFCIRM138_10165	ATP-dependent DNA helicase	Confirmed	3.1.-.-	3.3 DNA recombination, and repair	2.875	1.524	6.34372e-07	6.30912e-06	0.0642	0.0699		1043	3338	1298	9158	4636	4516	1663	2300	1890	7166	3990	5681	3781.66	1951	5612
gen1153	urvD	PFCIRM138_10170	UvrD/REP helicase / ATP-dependent DNA helicase	Confirmed	3.6.1.-	3.3 DNA recombination, and repair	1.534	0.617	0.0186472	0.0455867	0.0488	0.0654		1586	3534	1723	4714	3888	3519	2529	2435	2509	3689	3346	4427	3155.74	2491	3821
gen576	holA	PFCIRM138_12175	DNA polymerase III, delta subunit	Confirmed	2.7.7.7	3.3 DNA recombination, and repair	3.066	1.617	1.18113e-07	1.39693e-06	0.0623	0.068		255	613	300	1187	1940	1021	407	422	437	929	1670	1284	858.11	422	1294
gen1868	hrdD2	PFCIRM138_02640	RNA polymerase principal sigma factor HrdD	Confirmed		3.5.1 Transcription initiation	6.278	2.65	3.34712e-10	6.90896e-09	0.1133	0.0842		1741	3617	2559	37316	10488	14497	2776	2492	3726	29199	9026	18236	10909.4	2998	18820
gen1989	hrdD1	PFCIRM138_03055	RNA polymerase principal sigma factor HrdD	Confirmed		3.5.1 Transcription initiation	8.762	3.131	0.000201968	0.000942232	0.421	0.3201		17	32	28	57	639	153	27	22	41	45	550	192	146.16	30	262
gen1953	rpoE	PFCIRM138_10365	RNA polymerase sigma -70 factor, sigma-E factor	Confirmed		3.5.1 Transcription initiation	1.875	0.907	0.014221	0.0368668	0.0968	0.0765		2727	3395	2713	12261	4570	5097	4349	2339	3950	9594	3933	6412	5096.16	3546	6646
gen883	marR3	PFCIRM138_00120	Transcriptional regulator, MarR family	Confirmed		3.5.2 Transcription regulation	3.689	1.883	0.0172365	0.0429539	0.4124	0.3247		32	80	52	50	546	129	51	55	76	39	470	162	142.2	61	224
gen98	PFCIRM138_00405	PFCIRM138_00405	Transcriptional regulator	Confirmed		3.5.2 Transcription regulation	3.214	1.684	6.43524e-06	4.99302e-05	0.095	0.0794		1468	4803	2040	16292	5509	8129	2341	3310	2970	12748	4741	10226	6055.99	2874	9238
gen114	arsR1	PFCIRM138_00560	Transcriptional regulator, ArsR family protein	Confirmed		3.5.2 Transcription regulation	6.938	2.794	1.03242e-05	7.50477e-05	0.2472	0.1763		64	102	46	179	1198	388	102	70	67	140	1031	488	316.42	80	553
gen1769	dtxR	PFCIRM138_00740	Iron-dependent repressor	Confirmed		3.5.2 Transcription regulation	1.512	0.596	0.0168951	0.0424186	0.044	0.0578		1011	2743	1163	3544	3175	1868	1612	1890	1693	2773	2733	2350	2175.18	1732	2619
gen169	PFCIRM138_00890	PFCIRM138_00890	transcription regulator	Confirmed		3.5.2 Transcription regulation	3.484	1.801	6.30708e-06	4.92854e-05	0.1069	0.056		271	1261	340	2054	1301	2820	432	869	495	1607	1120	3547	1345.06	599	2091
gen674	arsR4	PFCIRM138_01520	Transcriptional regulator, ArsR family	Confirmed		3.5.2 Transcription regulation	4.063	2.022	3.02035e-08	4.10467e-07	0.0887	0.0705		1256	2037	820	11814	4282	4576	2003	1404	1194	9244	3685	5756	3881.05	1534	6228
gen1909	pspA	PFCIRM138_01980	Phage shock protein A	Confirmed		3.5.2 Transcription regulation	1.849	0.887	0.00592449	0.0175364	0.0735	0.0747		1836	5050	2333	10638	4579	4666	2928	3480	3397	8324	3941	5869	4656.47	3268	6045
gen1059	PFCIRM138_02505	PFCIRM138_02505	Helix-turn-helix XRE-family like proteins.	Confirmed		3.5.2 Transcription regulation	11.769	3.557	4.24804e-17	2.65563e-15	0.1053	0.0844		1457	3058	1884	56596	17352	20033	2324	2107	2743	44285	14934	25200	15265.5	2391	28140
gen1398	arsR3	PFCIRM138_03510	Transcriptional regulators (Bacterial regulatory protein, arsR family)	Confirmed		3.5.2 Transcription regulation	9.029	3.174	0.00028321	0.00126462	0.4534	0.3242		13	46	22	42	645	143	21	32	32	33	555	180	142.05	28	256
gen914	tetR1	PFCIRM138_04085	Transcriptional regulator, TetR family	Confirmed		3.5.2 Transcription regulation	3.006	1.588	7.07674e-05	0.000386132	0.1071	0.1148		114	487	131	701	971	600	182	336	191	549	836	755	474.51	236	713
gen1678	merR2	PFCIRM138_04510	Transcriptional regulator, MerR	Confirmed		3.5.2 Transcription regulation	38.449	5.265	8.67538e-07	8.32532e-06	0.5316	0.3756		2	8	3	19	424	118	3	6	4	15	365	148	90.21	4	176
gen311	hemR	PFCIRM138_05805	HemR	Confirmed		3.5.2 Transcription regulation	3.469	1.795	0.00848484	0.0238011	0.31	0.2414		41	205	65	111	777	234	65	141	95	87	669	294	225.2	100	350
gen1225	regX	PFCIRM138_05860	#N/D	Confirmed		3.5.2 Transcription regulation	1.621	0.697	0.0206563	0.049557	0.0639	0.0565		589	1411	715	1299	2709	1144	939	972	1041	1016	2331	1439	1289.93	984	1595
gen2139	padR	PFCIRM138_06725	PadR, Transcriptional regulator PadR-like family	Confirmed		3.5.2 Transcription regulation	7.325	2.873	5.54517e-21	8.08855e-19	0.057	0.0583		123	534	181	2567	2060	1844	196	368	264	2009	1773	2320	1154.8	276	2034
gen1903	PFCIRM138_06840	PFCIRM138_06840	transcriptional regulator ArsR	Confirmed		3.5.2 Transcription regulation	6.121	2.614	2.91699e-09	4.76297e-08	0.1198	0.1408		66	206	56	697	731	677	105	142	82	545	629	852	392.48	110	675
gen2060	PFCIRM138_07310	PFCIRM138_07310	Transcriptional regulator PadR family	Confirmed		3.5.2 Transcription regulation	3.263	1.706	5.58416e-05	0.000312485	0.1194	0.1121		168	248	169	1426	520	529	268	171	246	1116	448	665	485.61	228	743
gen1437	lacI2	PFCIRM138_07345	Transcriptional regulator, LacI family protein	Confirmed		3.5.2 Transcription regulation	3.31	1.727	0.00174572	0.00611924	0.2013	0.2443		66	151	69	237	539	300	105	104	100	185	464	377	222.75	103	342
gen1883	PFCIRM138_08435	PFCIRM138_08435	Two-component system, regulatory protein	Confirmed		3.5.2 Transcription regulation	2.948	1.56	0.00297648	0.00959137	0.1863	0.1502		110	283	131	273	1148	361	175	195	191	214	988	454	369.48	187	552
gen1215	lysR1	PFCIRM138_09430	Transcriptional regulator, LysR family protein	Confirmed		3.5.2 Transcription regulation	4.075	2.027	7.07135e-06	5.42881e-05	0.1326	0.1316		85	241	132	462	1079	576	136	166	192	362	929	725	418.08	165	672
gen2175	PFCIRM138_09520	PFCIRM138_09520	Regulatory protein, MarR	Confirmed		3.5.2 Transcription regulation	3.825	1.936	0.00578025	0.0172071	0.3085	0.3966		18	29	21	88	170	69	29	20	31	69	146	87	63.54	27	101
gen484	PFCIRM138_10090	PFCIRM138_10090	two-component system response regulator	Confirmed		3.5.2 Transcription regulation	2.183	1.126	0.0161013	0.0408224	0.1506	0.1581		137	301	164	322	893	342	218	207	239	252	769	430	352.56	221	484
gen391	PFCIRM138_10370	PFCIRM138_10370	anti-sigma factor	Confirmed		3.5.2 Transcription regulation	1.776	0.829	0.00445461	0.01367	0.0598	0.059		1287	1834	1202	4948	2752	2186	2052	1264	1750	3872	2368	2750	2342.71	1689	2997
gen1559	whiB2	PFCIRM138_10380	transcription factor WhiB	Confirmed		3.5.2 Transcription regulation	2.029	1.021	0.00235321	0.00790909	0.079	0.0579		1183	1734	880	5077	1893	2582	1887	1195	1281	3973	1629	3248	2202.08	1454	2950
gen334	tetR2	PFCIRM138_10770	Transcriptional regulator, TetR/AcrR family	Confirmed		3.5.2 Transcription regulation	1.757	0.813	0.0169462	0.0424722	0.0804	0.0951		311	470	294	1163	706	533	496	324	428	910	608	670	572.66	416	729
gen723	PFCIRM138_11280	PFCIRM138_11280	Silent information regulator protein Sir2 NAD-dependent deacetylase	Confirmed	3.5.1.-	3.5.2 Transcription regulation	2.118	1.083	0.00929407	0.0256114	0.1192	0.1279		196	371	178	465	946	456	313	256	259	364	814	574	429.83	276	584
gen715	PFCIRM138_12035	PFCIRM138_12035	MarR-family transcriptional regulator	Confirmed		3.5.2 Transcription regulation	4.754	2.249	0.00176852	0.00617148	0.3237	0.3746		16	33	33	100	273	114	26	23	48	78	235	143	92.15	32	152
gen1338	hrcA	PFCIRM138_12215	Heat-inducible transcription repressor hrcA	Confirmed		3.5.2 Transcription regulation	4.506	2.172	4.23184e-12	1.21833e-10	0.0638	0.0558		354	549	381	3703	1626	1938	565	378	555	2898	1399	2438	1372.06	499	2245
gen312	rpoZ	PFCIRM138_03380	DNA-directed RNA polymerase omega chain (RNAP omega subunit) (Transcriptase omega chain) (RNA polymerase omega subunit)	Confirmed	2.7.7.6	3.5.3 Transcription elongation	1.805	0.852	0.00879443	0.0244191	0.0747	0.0601		1547	1651	1187	4969	2653	2741	2467	1138	1728	3888	2283	3448	2492.05	1778	3206
gen2093	PFCIRM138_10430	PFCIRM138_10430	Transcription termination factor Rho	Confirmed		3.5.4 Transcription termination	2.007	1.005	0.000689896	0.00271004	0.0613	0.0555		941	1069	895	3226	2264	2086	1501	737	1303	2524	1949	2624	1772.86	1180	2366
gen132	PFCIRM138_10140	PFCIRM138_10140	DEAD/DEAH box helicase domain protein	Confirmed		3.6 RNA modification	1.599	0.677	0.0145509	0.0376317	0.0541	0.0552		991	1399	907	3154	1840	1687	1580	964	1321	2468	1584	2122	1673.09	1288	2058
gen245	trmU	PFCIRM138_12345	tRNA (5-methylaminomethyl-2-thiouridylate)-methyltransferase	Confirmed	2.1.1.61	3.6 RNA modification	2.571	1.362	0.00022788	0.00104969	0.0935	0.0685		308	619	349	852	2277	825	491	427	508	667	1960	1038	848.33	475	1222
gen1619	infB	PFCIRM138_01345	Translation initiation factor IF-2	Confirmed		3.7 Protein synthesis	2.009	1.007	0.00195859	0.00671962	0.0745	0.0833		4132	7262	4228	18803	9582	10096	6589	5004	6156	14713	8247	12700	8901.47	5916	11887
gen432	rplS	PFCIRM138_01165	50S ribosomal protein L19	Confirmed		3.7.1 Ribosomal proteins	1.882	0.912	0.00473468	0.0143882	0.0735	0.0587		1091	2228	1053	5418	1938	2497	1740	1535	1533	4239	1668	3141	2309.44	1603	3016
gen692	rpmB	PFCIRM138_01285	Ribosomal protein L28	Confirmed		3.7.1 Ribosomal proteins	3.235	1.694	2.06834e-05	0.000133891	0.1078	0.0807		2329	4138	1997	19663	5450	8397	3714	2851	2907	15386	4691	10563	6685.38	3157	10213
gen1014	rpsO	PFCIRM138_01315	30S ribosomal protein S15	Confirmed		3.7.1 Ribosomal proteins	2.799	1.485	9.39258e-06	6.94289e-05	0.0774	0.0774		2112	3668	1760	13071	5836	6697	3368	2528	2562	10228	5023	8424	5355.48	2819	7892
gen1119	rplK	PFCIRM138_08735	50S ribosomal protein L11	Confirmed		3.7.1 Ribosomal proteins	1.802	0.85	0.0129645	0.0339716	0.0829	0.0838		5099	9664	4249	21093	9092	10708	8132	6659	6186	16505	7825	13470	9796.12	6992	12600
gen1060	rpmA	PFCIRM138_12070	50S ribosomal protein L27	Confirmed		3.7.1 Ribosomal proteins	2.126	1.088	0.000508928	0.00208527	0.0687	0.0677		1396	3161	1546	8332	3452	3703	2226	2178	2251	6520	2971	4658	3467.32	2218	4716
gen2092	PFCIRM138_04330	PFCIRM138_04330	translation initiation inhibitor involved in amino acid or purine metabolism	Confirmed		3.7.3 Translation initiation	5.469	2.451	0.00589094	0.017489	0.4821	0.4042		13	18	9	17	202	52	21	12	13	13	174	65	49.8	15	84
gen854	prfA	PFCIRM138_10440	Peptide chain release factor 1 (RF-1)	Confirmed		3.7.5 Translation termination	2.113	1.079	0.00119823	0.00437685	0.0768	0.0635		525	518	452	1734	1228	1185	837	357	658	1357	1057	1491	959.43	617	1302
gen985	PFCIRM138_06630	PFCIRM138_06630	Isochorismatase hydrolase	Confirmed	3.3.2.1	3.7.6 Nonribosomal protein synthesis	2.021	1.015	0.0121205	0.0320673	0.1124	0.1481		152	335	187	628	487	474	242	231	272	491	419	596	375.38	248	502
gen42	trxA4	PFCIRM138_00735	Thioredoxine	Confirmed		3.8 Protein modification	3.519	1.815	2.0155e-05	0.000131247	0.1227	0.0841		3381	5478	3216	33350	8019	12502	5392	3775	4682	26096	6902	15727	10428.8	4616	16242
gen1958	gst	PFCIRM138_02750	Glutathione S-transferase	Confirmed		3.8 Protein modification	2.489	1.315	3.30216e-05	0.000196338	0.0696	0.0655		1139	3133	1011	8254	3817	3034	1816	2159	1472	6459	3285	3817	3167.91	1816	4520
gen1759	trxB	PFCIRM138_04160	Thioredoxin reductase	Confirmed	1.8.1.9	3.8 Protein modification	2.696	1.431	0.000712283	0.00278797	0.1237	0.0844		4515	7158	4667	36706	9221	11419	7200	4932	6795	28722	7936	14364	11658.2	6309	17007
gen19	PFCIRM138_06730	PFCIRM138_06730	AarF	Confirmed		3.8 Protein modification	3.156	1.658	1.22015e-09	2.15825e-08	0.0497	0.0597		280	759	413	1724	2092	1440	447	523	601	1349	1800	1811	1088.62	524	1653
gen810	PFCIRM138_07240	PFCIRM138_07240	Thioredoxin	Confirmed		3.8 Protein modification	16.925	4.081	5.15105e-05	0.000291982	0.5128	0.409		1	9	3	12	135	77	2	6	4	9	116	97	39.1	4	74
gen2088	htrA4	PFCIRM138_07495	Serine protease	Confirmed	3.4.21.-	3.8 Protein modification	3.344	1.742	7.28643e-09	1.0995e-07	0.0598	0.078		200	528	206	1451	1100	962	319	364	300	1135	947	1210	712.49	328	1097
gen252	msrA	PFCIRM138_07740	peptide-methionine (S)-S-oxide reductase	Confirmed	1.8.4.11	3.8 Protein modification	1.818	0.862	0.0114003	0.0304877	0.0805	0.089		349	504	278	1290	703	604	557	347	405	1009	605	760	613.8	436	791
gen1649	PFCIRM138_12360	PFCIRM138_12360	Amino acid-binding ACT	Confirmed		3.8 Protein modification	1.909	0.933	0.00133699	0.00482729	0.0596	0.0667		1486	3234	1559	7408	3671	3304	2370	2228	2270	5797	3159	4156	3330.04	2289	4371
gen377	copZ	PFCIRM138_00090	Copper chaperone CopZ	Confirmed		3.9 Protein folding	2.555	1.353	2.85601e-05	0.000175533	0.0707	0.088		205	460	278	1212	812	820	327	317	405	948	699	1031	621.23	350	893
gen583	hsp20 3	PFCIRM138_00395	Heat shock protein 20 3 (20 kDa chaperone 3)	Confirmed		3.9 Protein folding	6.775	2.76	2.31315e-15	1.1247e-13	0.0767	0.0804		13558	25029	13368	218166	103363	107728	21621	17247	19463	170711	88959	135514	75585.8	19444	131728
gen1282	hsp20 1	PFCIRM138_00400	Heat shock protein 20 1 (20 kDa chaperone 1)	Confirmed		3.9 Protein folding	6.955	2.798	6.26934e-15	2.85778e-13	0.0811	0.0784		26398	53847	30162	500792	206367	227944	42098	37105	43913	391861	177609	286737	163220	41039	285402
gen741	hsp20 2	PFCIRM138_10010	Heat shock protein 20 2 (20 kDa chaperone 2)	Confirmed		3.9 Protein folding	2.555	1.353	0.000993652	0.00371643	0.1176	0.0787		53655	105085	57487	437094	106591	146064	85565	72411	83696	342018	91737	183738	143194	80557	205831
gen1084	cspB	PFCIRM138_00770	Cold shock protein CspB	Confirmed		4.1 Adaptation to atypical conditions	2.664	1.414	2.40271e-06	2.07792e-05	0.0616	0.0558		736	1132	737	4244	2041	2368	1174	780	1073	3321	1757	2979	1847.16	1009	2686
gen369	PFCIRM138_04080	PFCIRM138_04080	drug exporters of the RND superfamily	Confirmed		4.1 Adaptation to atypical conditions	1.768	0.822	0.00882506	0.0244731	0.0691	0.0578		557	1141	622	1177	2611	1106	888	786	906	921	2247	1391	1189.91	860	1520
gen2188	osmC	PFCIRM138_04170	OsmC protein	Confirmed		4.1 Adaptation to atypical conditions	2.669	1.416	4.99536e-05	0.000284631	0.084	0.0571		787	1496	763	6021	1832	2207	1255	1031	1111	4711	1577	2776	2076.84	1132	3021
gen1797	PFCIRM138_04225	PFCIRM138_04225	Multidrug resistance transporter, MFS superfamily protein	Confirmed		4.1 Adaptation to atypical conditions	16.316	4.028	1.252e-05	8.78002e-05	0.4648	0.2955		9	32	15	31	702	264	14	22	22	24	604	332	169.79	19	320
gen2006	PFCIRM138_04645	PFCIRM138_04645	Cyclase family protein	Confirmed		4.1 Adaptation to atypical conditions	35.816	5.163	6.76833e-11	1.55885e-09	0.3051	0.1473		18	28	9	129	1616	557	29	19	13	101	1391	701	375.58	20	731
gen1583	katA	PFCIRM138_04680	Catalase	Confirmed	1.11.1.6	4.1 Adaptation to atypical conditions	2.129	1.09	0.000575453	0.00232305	0.0706	0.0836		9935	17609	10909	46861	29323	25031	15844	12134	15883	36668	25237	31487	22875.3	14620	31131
gen1050	dps	PFCIRM138_06580	Starvation-inducible DNA-binding protein	Confirmed		4.1 Adaptation to atypical conditions	13.789	3.785	7.70273e-21	9.91386e-19	0.0943	0.0784		14452	29461	15912	608358	206850	209167	23047	20301	23167	476030	178024	263117	163948	22172	305724
gen467	pspC	PFCIRM138_11135	Possible stress-response transcriptional regulator protein PspC	Confirmed		4.1 Adaptation to atypical conditions	4.094	2.034	2.67186e-08	3.67675e-07	0.0889	0.0701		1022	1869	1086	9069	3486	6614	1630	1288	1581	7096	3000	8320	3819.21	1500	6139
gen611	copA	PFCIRM138_00095	Copper-Cadmimum efflux ATPase	Confirmed	3.6.3.4	4.2 Detoxification	1.695	0.762	0.00195938	0.00671962	0.0425	0.0563		816	2080	1084	3011	2855	1987	1301	1433	1578	2356	2457	2499	1937.58	1437	2437
gen709	drrA	PFCIRM138_00895	Daunorubicin resistance ATP-binding protein DrrA	Confirmed		4.2 Detoxification	20.788	4.378	4.27638e-06	3.49132e-05	0.4557	0.3864		6	7	5	27	278	149	10	5	7	21	239	187	78.25	7	149
gen522	PFCIRM138_03890	PFCIRM138_03890	Drug resistance transporter	Confirmed		4.2 Detoxification	6.494	2.699	0.000608443	0.00242933	0.3864	0.2685		16	121	32	76	738	259	26	83	47	59	635	326	195.99	52	340
gen1246	PFCIRM138_04715	PFCIRM138_04715	Aldo/keto reductases, related to diketogulonate reductase	Confirmed	1.1.1.-	4.2 Detoxification	3.531	1.82	1.99535e-08	2.81666e-07	0.0707	0.0619		816	1612	810	7715	2983	3238	1301	1111	1179	6037	2567	4073	2711.45	1197	4226
gen1511	ahpF	PFCIRM138_05375	Alkyl hydroperoxide reductase subunit F	Confirmed	1.8.1.-	4.2 Detoxification	1.883	0.913	0.0145677	0.0376317	0.0988	0.0803		3350	5178	3099	17051	5925	5423	5342	3568	4512	13342	5099	6822	6447.57	4474	8421
gen27	PFCIRM138_06410	PFCIRM138_06410	Beta-lactamase-like	Confirmed		4.2 Detoxification	6.756	2.756	0.00266337	0.00886978	0.5009	0.4057		1	25	11	25	169	62	2	17	16	20	145	78	46.31	12	81
gen405	matE	PFCIRM138_06655	Multi antimicrobial extrusion protein MatE	Confirmed		4.2 Detoxification	8.165	3.029	0.000117738	0.000599097	0.3772	0.1548		42	122	57	62	1612	381	67	84	83	49	1387	479	358.2	78	638
gen1444	PFCIRM138_06835	PFCIRM138_06835	Hemerythrin HHE cation binding region	Confirmed		4.2 Detoxification	4.86	2.281	5.33971e-11	1.2429e-09	0.0776	0.0627		309	432	148	1823	1595	1656	493	298	215	1426	1373	2083	981.37	335	1627
gen2187	sodA	PFCIRM138_09035	Iron/Manganese superoxide dismutase (Superoxide dismutase [Mn/Fe]) (SODM)	Confirmed	1.15.1.1	4.2 Detoxification	9.425	3.237	1.76335e-14	7.01491e-13	0.1081	0.077		39311	61277	38714	1071161	324191	320310	62690	42224	56364	838165	279013	402926	280231	53759	506701
gen2176	PFCIRM138_09705	PFCIRM138_09705	Drug resistance transporter	Confirmed		4.2 Detoxification	4.418	2.143	0.000876061	0.00332205	0.2722	0.1025		124	258	145	147	2045	570	198	178	211	115	1760	717	529.78	196	864
gen601	pcaC1	PFCIRM138_11300	4-carboxymuconolactone decarboxylase	Confirmed	4.1.1.44	4.2 Detoxification	7.442	2.896	0.00347011	0.0109089	0.5813	0.4066		3	26	5	9	192	48	5	18	7	7	165	60	43.77	10	77
gen873	PFCIRM138_00720	PFCIRM138_00720	Isochorismatase hydrolase	Confirmed	3.3.2.1	4.3 Antibiotic production	1.742	0.8	0.00459481	0.014002	0.0563	0.0636		1375	2778	1578	5627	3081	3257	2193	1914	2297	4403	2652	4097	2926.03	2135	3717
gen975	PFCIRM138_03830	PFCIRM138_03830	Primase	Confirmed		4.4 Phage-related function	18.861	4.237	1.67458e-32	9.38953e-30	0.0668	0.0701		57	131	45	1758	1447	1634	91	90	66	1376	1245	2055	820.52	82	1559
gen1206	PFCIRM138_03840	PFCIRM138_03840	Gp42	Confirmed		4.4 Phage-related function	6.283	2.651	5.62218e-08	7.06973e-07	0.1472	0.1512		68	136	69	383	987	598	108	94	100	300	849	752	367.33	101	634
gen2106	PFCIRM138_00080	PFCIRM138_00080	Transposase	Confirmed		4.5 Transposon and IS	7.242	2.856	5.34025e-05	0.000301146	0.3	0.3314		20	42	26	134	465	167	32	29	38	105	400	210	135.64	33	238
gen60	tnpA	PFCIRM138_02235	Transposase	Confirmed		4.5 Transposon and IS	2.485	1.314	1.721e-05	0.000114108	0.0636	0.0682		404	687	242	1389	1465	1037	644	473	352	1087	1261	1304	853.7	490	1217
gen823	PFCIRM138_06175	PFCIRM138_06175	Transposase for IS3514b	Confirmed		4.5 Transposon and IS	15.427	3.947	1.08691e-09	1.99845e-08	0.2292	0.1843		30	45	22	206	1094	480	48	31	32	161	942	604	302.9	37	569
gen966	tnp	PFCIRM138_06980	Transposase	Confirmed		4.5 Transposon and IS	1.905	0.93	0.00868827	0.0243094	0.0864	0.1124		219	418	251	836	646	555	349	288	365	654	556	698	485.17	334	636
gen178	tnp7109-55	PFCIRM138_07135	Transposase	Confirmed		4.5 Transposon and IS	3.073	1.62	5.40123e-05	0.000303802	0.1101	0.08		2188	4115	2038	5822	18145	6663	3489	2836	2967	4556	15616	8382	6307.59	3097	9518
gen1321	TnpD	PFCIRM138_07525	Transposase IS3/IS911	Confirmed		4.5 Transposon and IS	6.567	2.715	1.90758e-06	1.71056e-05	0.2037	0.0772		98	308	139	371	2961	728	156	212	202	290	2548	916	720.89	190	1251
gen523	PFCIRM138_00060	PFCIRM138_00060	Dehydrogenase	Confirmed		4.6 Miscellaneous	6.654	2.734	0.000759006	0.00293411	0.3986	0.383		11	41	12	44	306	103	18	28	17	34	263	130	81.77	21	142
gen1533	PFCIRM138_02755	PFCIRM138_02755	acetyltransferase	Confirmed		4.6 Miscellaneous	12.363	3.628	0.000758054	0.00293411	0.632	0.4075		5	11	2	4	183	59	8	8	3	3	157	74	42.22	6	78
gen1669	PFCIRM138_03090	PFCIRM138_03090	LMBE-related protein	Confirmed		4.6 Miscellaneous	1.705	0.77	0.0102605	0.0278121	0.0638	0.0702		1465	4469	2115	7291	3883	4327	2336	3079	3079	5705	3342	5443	3830.84	2831	4830
gen261	PFCIRM138_05685	PFCIRM138_05685	Zinc-containing alcohol dehydrogenase superfamily	Confirmed	1.1.1.1	4.6 Miscellaneous	3.604	1.85	0.00585402	0.017403	0.2949	0.3279		34	86	47	109	369	202	54	59	68	85	318	254	139.81	60	219
gen1091	PFCIRM138_07990	PFCIRM138_07990	GCN5-related N-acetyltransferase	Confirmed		4.6 Miscellaneous	1.742	0.801	0.00487411	0.0147646	0.0573	0.0702		1520	4502	1967	7060	4349	4255	2424	3102	2864	5524	3743	5352	3834.96	2797	4873
gen1929	PFCIRM138_08590	PFCIRM138_08590	Methyltransferase	Confirmed		4.6 Miscellaneous	8.446	3.078	0.000744339	0.00288761	0.4824	0.3996		6	20	9	18	246	69	10	14	13	14	212	87	58.18	12	104
gen1324	PFCIRM138_09515	PFCIRM138_09515	Acetyltransferase	Confirmed		4.6 Miscellaneous	4.163	2.058	0.0173494	0.043137	0.4539	0.4125		9	13	9	12	112	36	14	9	13	9	96	45	31.25	12	50
gen2102	PFCIRM138_10260	PFCIRM138_10260	acetyltransferase	Confirmed		4.6 Miscellaneous	5.637	2.495	8.69772e-15	3.80612e-13	0.0658	0.0557		365	735	387	5479	2132	2532	582	506	563	4287	1835	3185	1826.53	550	3102
gen553	PFCIRM138_10305	PFCIRM138_10305	Glycosyl transferase	Confirmed		4.6 Miscellaneous	14.016	3.809	9.64632e-05	0.000503726	0.516	0.3929		5	13	7	15	301	91	8	9	10	12	259	114	68.73	9	128
gen1314	PFCIRM138_10670	PFCIRM138_10670	Methyltransferase	Confirmed		4.6 Miscellaneous	3.148	1.654	0.000836328	0.00319352	0.1655	0.0849		178	141	382	1594	774	817	284	97	556	1247	666	1028	646.39	312	980
gen1406	PFCIRM138_10815	PFCIRM138_10815	acetyltransferase	Confirmed		4.6 Miscellaneous	6.42	2.682	1.80396e-05	0.000119247	0.2372	0.3166		28	48	30	375	244	218	45	33	44	293	210	274	149.84	41	259
gen1126	PFCIRM138_11765	PFCIRM138_11765	Metal dependent phosphohydrolase	Confirmed		4.6 Miscellaneous	11.77	3.557	1.34176e-06	1.24926e-05	0.3141	0.1203		39	100	56	126	2086	487	62	69	82	99	1795	613	453.19	71	836
gen2172	obg	PFCIRM138_12075	GTPase	Confirmed		4.6 Miscellaneous	1.61	0.687	0.0149751	0.0384572	0.0564	0.0571		949	2256	1183	3843	1988	2381	1513	1555	1722	3007	1711	2995	2083.91	1597	2571
gen946	PFCIRM138_12295	PFCIRM138_12295	Metal-dependent hydrolase	Confirmed		4.6 Miscellaneous	3.582	1.841	0.00239099	0.00802374	0.2416	0.2758		45	134	57	193	530	223	72	92	83	151	456	281	189.13	82	296
gen2253	PFCIRM138_00330	PFCIRM138_00330	protein of unknown function	Confirmed		5.1 Protein of unknown function similar to other proteins from the same organism	58.871	5.879	4.08814e-06	3.36273e-05	0.7329	0.3624		0	11	1	9	484	155	0	8	1	7	417	195	104.6	3	206
gen965	PFCIRM138_00620	PFCIRM138_00620	protein of unknown function	Confirmed		5.1 Protein of unknown function similar to other proteins from the same organism	81.837	6.355	2.86654e-09	4.71578e-08	0.5022	0.1341		2	20	8	34	1994	545	3	14	12	27	1716	686	409.49	10	810
gen1899	PFCIRM138_00960	PFCIRM138_00960	Hypothetical membrane protein	Confirmed		5.1 Protein of unknown function similar to other proteins from the same organism	1.732	0.792	0.0169054	0.0424186	0.0764	0.0876		270	578	373	1263	662	649	431	398	543	988	570	816	624.39	457	791
gen1299	PFCIRM138_03905	PFCIRM138_03905	protein of unknown function	Confirmed		5.1 Protein of unknown function similar to other proteins from the same organism	5.637	2.495	0.00121989	0.00444855	0.3719	0.3364		29	50	26	61	480	165	46	34	38	48	413	208	131.16	39	223
gen1433	PFCIRM138_05220	PFCIRM138_05220	Hypothetical secreted protein	Confirmed		5.1 Protein of unknown function similar to other proteins from the same organism	2.715	1.441	1.68494e-05	0.000113087	0.0756	0.0892		171	583	214	1266	788	808	273	402	312	991	678	1016	611.87	329	895
gen376	PFCIRM138_00050	PFCIRM138_00050	Hypothetical membrane protein	Confirmed		5.2 Protein of unknown function similar to proteins from other organisms	7.687	2.942	0.000315921	0.00139926	0.3955	0.3735		15	25	16	46	342	131	24	17	23	36	294	165	93.26	21	165
gen871	PFCIRM138_00310	PFCIRM138_00310	Hypothetical protein	Confirmed		5.2 Protein of unknown function similar to proteins from other organisms	2.413	1.271	0.00392799	0.0121734	0.1317	0.1799		100	274	136	635	392	386	159	189	198	497	337	486	311.02	182	440
gen1157	PFCIRM138_00355	PFCIRM138_00355	protein of unknown function	Confirmed		5.2 Protein of unknown function similar to proteins from other organisms	40.353	5.335	5.12163e-07	5.21154e-06	0.4974	0.399		2	5	1	18	220	117	3	3	1	14	189	147	59.78	2	117
gen1562	PFCIRM138_00410	PFCIRM138_00410	Hypothetical protein	Confirmed		5.2 Protein of unknown function similar to proteins from other organisms	2.872	1.522	8.51362e-06	6.4013e-05	0.0802	0.0659		869	2678	1205	9016	3166	3612	1386	1845	1754	7055	2725	4544	3218.14	1662	4775
gen474	PFCIRM138_00535	PFCIRM138_00535	Hypothetical protein	Confirmed		5.2 Protein of unknown function similar to proteins from other organisms	1.689	0.757	0.0155917	0.039707	0.069	0.0553		517	2059	729	2994	1313	1683	824	1419	1061	2343	1130	2117	1482.42	1101	1863
gen2015	PFCIRM138_00585	PFCIRM138_00585	protein of unknown function	Confirmed		5.2 Protein of unknown function similar to proteins from other organisms	20.592	4.364	1.69947e-05	0.000113714	0.5007	0.4068		2	6	3	14	190	60	3	4	4	11	164	75	43.61	4	83
gen1864	PFCIRM138_00590	PFCIRM138_00590	protein of unknown function	Confirmed		5.2 Protein of unknown function similar to proteins from other organisms	2.617	1.388	2.18564e-05	0.000139422	0.0734	0.0552		605	898	651	4059	1541	1681	965	619	948	3176	1326	2115	1524.72	844	2206
gen1939	PFCIRM138_00605	PFCIRM138_00605	protein of unknown function	Confirmed		5.2 Protein of unknown function similar to proteins from other organisms	13.578	3.763	5.72044e-05	0.000318482	0.4799	0.3813		8	22	4	27	358	111	13	15	6	21	308	140	83.77	11	156
gen1249	PFCIRM138_00765	PFCIRM138_00765	Hypothetical protein	Confirmed		5.2 Protein of unknown function similar to proteins from other organisms	2.107	1.075	0.000365779	0.00159427	0.0636	0.0592		917	2356	1021	5135	2254	2923	1462	1623	1486	4018	1940	3677	2367.86	1524	3212
gen1283	PFCIRM138_01260	PFCIRM138_01260	Hypothetical protein	Confirmed		5.2 Protein of unknown function similar to proteins from other organisms	1.81	0.856	0.00204639	0.00697431	0.0541	0.0556		891	1745	847	3660	1836	2015	1421	1202	1233	2864	1580	2535	1805.88	1285	2326
gen1917	PFCIRM138_01840	PFCIRM138_01840	Hypothetical membrane protein	Confirmed		5.2 Protein of unknown function similar to proteins from other organisms	3.313	1.728	4.9837e-06	3.97969e-05	0.0976	0.0833		5809	20191	8014	57302	24051	39671	9264	13913	11668	44838	20699	49903	25047.5	11615	38480
gen1779	PFCIRM138_01925	PFCIRM138_01925	Hypothetical protein	Confirmed		5.2 Protein of unknown function similar to proteins from other organisms	1.81	0.856	0.00837936	0.0235354	0.0748	0.0844		5432	10134	6775	21234	13094	14533	8663	6983	9864	16615	11269	18281	11945.9	8503	15388
gen55	PFCIRM138_01975	PFCIRM138_01975	Hypothetical protein	Confirmed		5.2 Protein of unknown function similar to proteins from other organisms	2.351	1.233	9.10725e-05	0.000477858	0.0688	0.0552		435	1706	711	4042	1701	1755	694	1176	1035	3163	1464	2208	1623.14	968	2278
gen1628	PFCIRM138_02050	PFCIRM138_02050	Hypothetical protein	Confirmed		5.2 Protein of unknown function similar to proteins from other organisms	4.451	2.154	5.8951e-10	1.12161e-08	0.0775	0.0926		134	319	146	1478	790	828	214	220	213	1157	680	1042	587.34	216	960
gen2137	PFCIRM138_03095	PFCIRM138_03095	Hypothetical protein	Confirmed		5.2 Protein of unknown function similar to proteins from other organisms	2.491	1.317	0.000384235	0.0016582	0.0956	0.0768		2085	3405	2200	14636	4912	5108	3325	2346	3203	11452	4227	6425	5163.29	2958	7368
gen818	PFCIRM138_03570	PFCIRM138_03570	Hypothetical protein	Confirmed		5.2 Protein of unknown function similar to proteins from other organisms	11.847	3.566	1.36496e-20	1.65918e-18	0.0865	0.081		5776	11936	6945	181402	72932	96694	9211	8225	10111	141944	62769	121634	58982.3	9182	108782
gen664	PFCIRM138_03720	PFCIRM138_03720	Hypothetical protein	Confirmed		5.2 Protein of unknown function similar to proteins from other organisms	2.399	1.262	0.018837	0.045885	0.1973	0.2114		101	247	91	234	716	250	161	170	132	183	616	314	262.93	154	371
gen78	PFCIRM138_03875	PFCIRM138_03875	Hypothetical protein	Confirmed		5.2 Protein of unknown function similar to proteins from other organisms	3.961	1.986	0.0030585	0.00978362	0.2921	0.3254		26	115	34	130	365	210	41	79	50	102	314	264	141.71	57	227
gen1312	PFCIRM138_04010	PFCIRM138_04010	Hypothetical protein	Confirmed		5.2 Protein of unknown function similar to proteins from other organisms	2.499	1.321	2.75957e-05	0.000170083	0.0687	0.061		942	2472	860	5979	2547	3398	1502	1703	1252	4678	2192	4274	2600.45	1486	3715
gen1860	PFCIRM138_04055	PFCIRM138_04055	Hypothetical protein	Confirmed		5.2 Protein of unknown function similar to proteins from other organisms	4.562	2.19	4.00563e-11	9.63113e-10	0.0723	0.0758		1292	1906	1324	12801	6793	6607	2060	1313	1928	10017	5846	8311	4912.57	1767	8058
gen449	PFCIRM138_04395	PFCIRM138_04395	Hypothetical protein	Confirmed		5.2 Protein of unknown function similar to proteins from other organisms	6.539	2.709	0.000164384	0.000785313	0.3152	0.3497		10	68	20	156	376	132	16	47	29	122	324	166	117.27	31	204
gen441	PFCIRM138_04790	PFCIRM138_04790	protein of unknown function	Confirmed		5.2 Protein of unknown function similar to proteins from other organisms	6.498	2.7	1.56129e-15	7.94445e-14	0.0711	0.062		167	465	146	2576	1239	1692	266	320	213	2016	1066	2128	1001.62	266	1737
gen206	PFCIRM138_05045	PFCIRM138_05045	BioY family protein. Membrane protein	Confirmed		5.2 Protein of unknown function similar to proteins from other organisms	4.248	2.087	2.16157e-08	3.03174e-07	0.0893	0.1144		94	255	150	959	836	670	150	176	218	750	719	843	476.12	181	771
gen2130	PFCIRM138_05295	PFCIRM138_05295	Hypothetical protein	Confirmed		5.2 Protein of unknown function similar to proteins from other organisms	2.134	1.094	0.000830317	0.00318167	0.0752	0.0744		1384	5144	2095	9299	4793	5877	2207	3545	3050	7276	4125	7393	4599.34	2934	6265
gen1300	PFCIRM138_06350	PFCIRM138_06350	Hypothetical protein	Confirmed		5.2 Protein of unknown function similar to proteins from other organisms	1.977	0.983	0.00401692	0.0124314	0.0818	0.0555		576	1606	586	1408	3590	1193	919	1107	853	1102	3090	1501	1428.42	960	1898
gen267	PFCIRM138_06370	PFCIRM138_06370	Hypothetical protein	Confirmed		5.2 Protein of unknown function similar to proteins from other organisms	1.736	0.796	0.0186894	0.0456388	0.0794	0.0957		307	530	270	713	1051	558	490	365	393	558	905	702	568.71	416	722
gen982	PFCIRM138_06970	PFCIRM138_06970	protein of unknown function	Confirmed		5.2 Protein of unknown function similar to proteins from other organisms	4.74	2.245	0.00620485	0.0182231	0.4277	0.3718		23	50	19	39	376	92	37	34	28	31	324	116	94.77	33	157
gen1550	PFCIRM138_07000	PFCIRM138_07000	protein of unknown function	Confirmed		5.2 Protein of unknown function similar to proteins from other organisms	2.702	1.434	7.44944e-05	0.000402454	0.0883	0.106		170	377	206	1090	1011	413	271	260	300	853	870	520	512.22	277	748
gen1640	PFCIRM138_07025	PFCIRM138_07025	protein of unknown function	Confirmed		5.2 Protein of unknown function similar to proteins from other organisms	3.428	1.777	9.40082e-09	1.39925e-07	0.0639	0.0575		228	738	522	2348	1745	1795	364	509	760	1837	1502	2258	1204.87	544	1866
gen1610	PFCIRM138_07065	PFCIRM138_07065	protein of unknown function	Confirmed		5.2 Protein of unknown function similar to proteins from other organisms	2.644	1.403	0.000114436	0.00058776	0.0896	0.0949		165	456	251	702	1319	644	263	314	365	549	1135	810	572.9	314	831
gen2007	PFCIRM138_07110	PFCIRM138_07110	protein of unknown function	Confirmed		5.2 Protein of unknown function similar to proteins from other organisms	2.558	1.355	0.000178797	0.000843374	0.0888	0.0895		245	336	281	1106	728	907	391	232	409	865	627	1141	610.71	344	878
gen860	PFCIRM138_07195	PFCIRM138_07195	protein of unknown function	Confirmed		5.2 Protein of unknown function similar to proteins from other organisms	15.105	3.917	1.10912e-05	7.96079e-05	0.4196	0.391		5	14	6	31	232	145	8	10	9	24	200	182	72.11	9	135
gen1133	PFCIRM138_07680	PFCIRM138_07680	Hypothetical membrane protein	Confirmed		5.2 Protein of unknown function similar to proteins from other organisms	1.965	0.975	0.000150771	0.000734717	0.046	0.0552		660	1422	790	2941	1813	1901	1053	980	1150	2301	1560	2391	1572.58	1061	2084
gen1308	PFCIRM138_07755	PFCIRM138_07755	Hypothetical protein	Confirmed		5.2 Protein of unknown function similar to proteins from other organisms	1.985	0.989	0.000333746	0.00147225	0.0525	0.0626		339	1074	480	1866	1322	1062	541	740	699	1460	1138	1336	985.55	660	1311
gen1038	PFCIRM138_08135	PFCIRM138_08135	cobalt ABC transporter	Confirmed		5.2 Protein of unknown function similar to proteins from other organisms	4.859	2.281	0.0162215	0.041032	0.5491	0.4115		4	16	11	7	139	31	6	11	16	5	120	39	32.92	11	55
gen569	PFCIRM138_08205	PFCIRM138_08205	Hypothetical protein	Confirmed		5.2 Protein of unknown function similar to proteins from other organisms	1.835	0.876	0.00220236	0.00748255	0.0569	0.0624		354	1026	569	1833	1151	1137	565	707	828	1434	991	1430	992.52	700	1285
gen1018	PFCIRM138_08265	PFCIRM138_08265	Hypothetical membrane protein	Confirmed		5.2 Protein of unknown function similar to proteins from other organisms	4.718	2.238	0.00757028	0.0216237	0.4509	0.3333		44	50	25	39	527	143	70	34	36	31	454	180	134.16	47	222
gen624	PFCIRM138_08425	PFCIRM138_08425	Hypothetical membrane protein	Confirmed		5.2 Protein of unknown function similar to proteins from other organisms	5.262	2.396	0.00296868	0.00958036	0.407	0.3696		25	40	18	41	344	131	40	28	26	32	296	165	97.76	31	164
gen1960	PFCIRM138_08510	PFCIRM138_08510	protein of unknown function	Confirmed		5.2 Protein of unknown function similar to proteins from other organisms	2.793	1.482	0.000222467	0.00102691	0.1083	0.1184		213	232	160	997	702	520	340	160	233	780	604	654	461.82	244	679
gen1966	PFCIRM138_08615	PFCIRM138_08615	Hypothetical protein	Confirmed		5.2 Protein of unknown function similar to proteins from other organisms	4.077	2.028	2.61146e-08	3.61638e-07	0.0874	0.059		313	672	247	3505	1050	1387	499	463	360	2743	904	1745	1118.81	441	1797
gen1566	PFCIRM138_08655	PFCIRM138_08655	Hypothetical protein	Confirmed		5.2 Protein of unknown function similar to proteins from other organisms	25.004	4.644	7.63619e-06	5.78131e-05	0.5468	0.3584		5	19	2	25	518	128	8	13	3	20	446	161	108.39	8	209
gen669	PFCIRM138_08665	PFCIRM138_08665	Hypothetical membrane protein	Confirmed		5.2 Protein of unknown function similar to proteins from other organisms	11.764	3.556	0.000140397	0.000691867	0.4791	0.4012		3	17	6	19	209	90	5	12	9	15	180	113	55.53	9	103
gen497	PFCIRM138_08685	PFCIRM138_08685	Hypothetical membrane protein	Confirmed		5.2 Protein of unknown function similar to proteins from other organisms	17.315	4.114	8.5125e-05	0.000451927	0.5949	0.3484		1	31	10	29	582	118	2	21	15	23	501	148	118.26	13	224
gen1350	PFCIRM138_08690	PFCIRM138_08690	Hypothetical protein	Confirmed		5.2 Protein of unknown function similar to proteins from other organisms	6.558	2.713	0.00303668	0.00972803	0.478	0.4129		5	10	6	13	131	26	8	7	9	10	113	33	29.87	8	52
gen1694	PFCIRM138_09090	PFCIRM138_09090	Hypothetical membrane protein	Confirmed		5.2 Protein of unknown function similar to proteins from other organisms	2.448	1.292	2.11596e-05	0.000136169	0.0625	0.0817		251	575	259	1176	1307	658	400	396	377	920	1125	828	674.39	391	958
gen483	PFCIRM138_09425	PFCIRM138_09425	Hypothetical membrane protein	Confirmed		5.2 Protein of unknown function similar to proteins from other organisms	9.849	3.3	0.0001539	0.000748296	0.442	0.3549		13	40	9	40	460	148	21	28	13	31	396	186	112.46	21	204
gen147	PFCIRM138_09600	PFCIRM138_09600	protein of unknown function	Confirmed		5.2 Protein of unknown function similar to proteins from other organisms	6.055	2.598	2.8939e-17	1.86231e-15	0.0597	0.0575		436	835	374	6044	2825	3042	695	575	545	4729	2431	3827	2133.74	605	3662
gen625	PFCIRM138_09605	PFCIRM138_09605	protein of unknown function	Confirmed		5.2 Protein of unknown function similar to proteins from other organisms	2.469	1.304	2.04016e-05	0.000132459	0.0646	0.0556		861	1124	664	4327	2149	1944	1373	775	967	3386	1850	2445	1799.17	1038	2560
gen1599	PFCIRM138_10080	PFCIRM138_10080	Hypothetical transmembrane protein	Confirmed		5.2 Protein of unknown function similar to proteins from other organisms	1.606	0.684	0.00811851	0.0229204	0.0469	0.0552		774	1803	909	3098	1749	1729	1234	1242	1323	2424	1505	2175	1650.75	1266	2035
gen1604	PFCIRM138_10150	PFCIRM138_10150	Hypothetical protein	Confirmed		5.2 Protein of unknown function similar to proteins from other organisms	1.779	0.831	0.00957208	0.0262452	0.0721	0.058		541	1018	673	2384	961	1456	863	701	980	1865	827	1832	1178.02	848	1508
gen1319	PFCIRM138_10325	PFCIRM138_10325	Hypothetical protein	Confirmed		5.2 Protein of unknown function similar to proteins from other organisms	33.738	5.076	3.02338e-05	0.000183245	0.713	0.3909		0	10	3	6	327	104	0	7	4	5	281	131	71.37	4	139
gen1945	PFCIRM138_10340	PFCIRM138_10340	protein of unknown function	Confirmed		5.2 Protein of unknown function similar to proteins from other organisms	8.002	3	0.000236895	0.0010776	0.3978	0.3479		15	44	17	55	487	139	24	30	25	43	419	175	119.34	26	212
gen2237	dedA	PFCIRM138_10405	protein of unknown function	Confirmed		5.2 Protein of unknown function similar to proteins from other organisms	2.589	1.373	0.0190562	0.0462763	0.2356	0.1166		142	438	174	166	1500	481	226	302	253	130	1291	605	467.92	260	675
gen634	PFCIRM138_10635	PFCIRM138_10635	Hypothetical protein	Confirmed		5.2 Protein of unknown function similar to proteins from other organisms	6.25	2.644	1.51347e-14	6.13237e-13	0.0754	0.0828		3697	13969	6558	75001	51343	42792	5896	9626	9548	58687	44188	53829	30295.6	8357	52235
gen1731	PFCIRM138_10675	PFCIRM138_10675	Hypothetical protein	Confirmed		5.2 Protein of unknown function similar to proteins from other organisms	3.512	1.812	0.000104586	0.00054226	0.1468	0.0557		409	259	699	3314	1582	2008	652	178	1018	2593	1362	2526	1388.17	616	2160
gen2177	PFCIRM138_10820	PFCIRM138_10820	Hypothetical membrane protein	Confirmed		5.2 Protein of unknown function similar to proteins from other organisms	19.805	4.308	2.71339e-05	0.000167709	0.5398	0.3892		3	7	8	16	331	99	5	5	12	13	285	125	73.86	7	141
gen389	PFCIRM138_11125	PFCIRM138_11125	Hypothetical protein	Confirmed		5.2 Protein of unknown function similar to proteins from other organisms	2.24	1.163	2.32804e-05	0.000146372	0.0521	0.0569		604	885	511	2706	1804	1201	963	610	744	2117	1553	1511	1249.63	772	1727
gen218	PFCIRM138_11265	PFCIRM138_11265	Hypothetical protein	Confirmed		5.2 Protein of unknown function similar to proteins from other organisms	1.811	0.857	0.00369512	0.011517	0.0616	0.0696		1729	3588	1902	7420	3804	4299	2757	2472	2769	5806	3274	5408	3747.76	2666	4829
gen286	PFCIRM138_11285	PFCIRM138_11285	Hypothetical membrane protein	Confirmed		5.2 Protein of unknown function similar to proteins from other organisms	5.125	2.357	0.00362367	0.0113104	0.4077	0.3881		19	26	18	38	280	87	30	18	26	30	241	109	75.76	25	127
gen1334	PFCIRM138_11965	PFCIRM138_11965	Hypothetical protein	Confirmed		5.2 Protein of unknown function similar to proteins from other organisms	6.126	2.615	0.00077752	0.00298983	0.38	0.2546		33	120	28	73	885	212	53	83	41	57	762	267	210.26	59	362
gen1152	PFCIRM138_12135	PFCIRM138_12135	Hypothetical protein	Confirmed		5.2 Protein of unknown function similar to proteins from other organisms	30.564	4.934	1.73572e-06	1.56932e-05	0.5165	0.3785		3	15	0	43	358	131	5	10	0	34	308	165	86.94	5	169
gen1382	PFCIRM138_12190	PFCIRM138_12190	membrane protein	Confirmed		5.2 Protein of unknown function similar to proteins from other organisms	1.905	0.93	0.00135085	0.00485328	0.0594	0.0789		2382	5345	3158	9835	7998	6705	3799	3683	4598	7696	6883	8434	5848.85	4027	7671
gen1613	PFCIRM138_00045	PFCIRM138_00045	Hypothetical secreted protein	Confirmed		6 Protein of unknown function, without similarity to other proteins	7.742	2.953	0.00137045	0.00490759	0.4505	0.4179		4	6	3	11	88	25	6	4	4	9	76	31	21.78	5	39
gen1276	PFCIRM138_00340	PFCIRM138_00340	Protein of unknown function	Automatic		6 Protein of unknown function, without similarity to other proteins	36.263	5.18	1.80969e-06	1.62947e-05	0.5352	0.3953		3	4	2	13	257	121	5	3	3	10	221	152	65.67	4	128
gen1491	PFCIRM138_00350	PFCIRM138_00350	Protein of unknown function	Automatic		6 Protein of unknown function, without similarity to other proteins	18.263	4.191	1.92152e-05	0.000126255	0.4692	0.4087		3	6	2	19	173	47	5	4	3	15	149	59	39.12	4	74
gen115	PFCIRM138_00495	PFCIRM138_00495	Hypothetical protein	Confirmed		6 Protein of unknown function, without similarity to other proteins	2.522	1.335	6.34623e-06	4.94148e-05	0.0595	0.0618		365	653	474	1593	2137	994	582	450	690	1246	1839	1250	1009.7	574	1445
gen2052	PFCIRM138_00540	PFCIRM138_00540	Hypothetical protein	Confirmed		6 Protein of unknown function, without similarity to other proteins	3.007	1.588	9.32872e-07	8.87445e-06	0.0716	0.0663		785	2947	1118	7545	3610	4582	1252	2031	1628	5904	3107	5764	3280.81	1637	4925
gen398	PFCIRM138_00685	PFCIRM138_00685	Hypothetical protein	Unsure		6 Protein of unknown function, without similarity to other proteins	6.202	2.633	0.000406069	0.00173531	0.3336	0.3826		19	29	13	70	229	141	30	20	19	55	197	177	83.07	23	143
gen1041	PFCIRM138_00775	PFCIRM138_00775	Hypothetical protein	Unsure		6 Protein of unknown function, without similarity to other proteins	1.796	0.845	0.020034	0.0482757	0.0914	0.1132		205	578	211	875	556	552	327	398	307	685	479	694	481.66	344	619
gen502	PFCIRM138_00860	PFCIRM138_00860	Protein of unknown function	Unsure		6 Protein of unknown function, without similarity to other proteins	8.159	3.028	0.00100393	0.00374847	0.4572	0.4145		3	6	6	16	116	25	5	4	9	13	100	31	26.91	6	48
gen1668	PFCIRM138_01055	PFCIRM138_01055	Hypothetical protein	Unsure		6 Protein of unknown function, without similarity to other proteins	3.515	1.813	9.00624e-06	6.72548e-05	0.11	0.1139		153	221	166	1080	544	734	244	152	242	845	468	923	479.09	213	745
gen1501	PFCIRM138_01100	PFCIRM138_01100	Hypothetical protein	Unsure		6 Protein of unknown function, without similarity to other proteins	40.584	5.343	6.03316e-07	6.02765e-06	0.4303	0.415		1	1	1	19	99	43	2	1	1	15	85	54	26.32	1	51
gen662	PFCIRM138_01105	PFCIRM138_01105	Hypothetical protein	Unsure		6 Protein of unknown function, without similarity to other proteins	3.755	1.909	1.03047e-05	7.50477e-05	0.1226	0.1296		169	187	95	949	655	558	270	129	138	743	564	702	424.15	179	670
gen131	PFCIRM138_01110	PFCIRM138_01110	Hypothetical protein	Unsure		6 Protein of unknown function, without similarity to other proteins	2.533	1.341	0.000345017	0.00151891	0.0953	0.0984		298	349	154	1099	829	637	475	240	224	860	713	801	552.44	313	791
gen1090	PFCIRM138_01255	PFCIRM138_01255	Protein of unknown function	Automatic		6 Protein of unknown function, without similarity to other proteins	2.826	1.499	0.0147358	0.0379765	0.2518	0.3343		34	128	45	280	185	169	54	88	66	219	159	213	133.14	69	197
gen1927	PFCIRM138_01415	PFCIRM138_01415	Hypothetical protein	Unsure		6 Protein of unknown function, without similarity to other proteins	14.972	3.904	1.28871e-05	8.99905e-05	0.445	0.2781		12	49	11	42	796	263	19	34	16	33	685	331	186.28	23	350
gen1679	PFCIRM138_01860	PFCIRM138_01860	Hypothetical protein	Unsure		6 Protein of unknown function, without similarity to other proteins	3.019	1.594	0.0103993	0.0281255	0.2598	0.2475		68	134	87	140	654	251	108	92	127	110	563	316	219.27	109	330
gen749	PFCIRM138_01945	PFCIRM138_01945	Hypothetical protein	Confirmed		6 Protein of unknown function, without similarity to other proteins	5.918	2.565	0.000442501	0.0018652	0.3217	0.3902		12	41	10	86	218	94	19	28	15	67	188	118	72.52	21	124
gen1139	PFCIRM138_01985	PFCIRM138_01985	Protein of unknown function	Unsure		6 Protein of unknown function, without similarity to other proteins	22.893	4.517	5.30566e-05	0.000299969	0.6177	0.4055		3	9	0	9	171	94	5	6	0	7	147	118	47.24	4	91
gen466	PFCIRM138_02570	PFCIRM138_02570	Hypothetical protein	Unsure		6 Protein of unknown function, without similarity to other proteins	2.069	1.049	0.000843631	0.00321579	0.0678	0.0812		267	505	383	1061	1074	792	426	348	558	830	924	996	680.37	444	917
gen729	PFCIRM138_02790	PFCIRM138_02790	Hypothetical protein	Unsure		6 Protein of unknown function, without similarity to other proteins	7.426	2.893	2.72423e-20	3.13717e-18	0.0591	0.0723		101	317	122	1506	1714	1196	161	218	178	1178	1475	1504	785.86	186	1386
gen1078	PFCIRM138_02795	PFCIRM138_02795	Protein of unknown function	Unsure		6 Protein of unknown function, without similarity to other proteins	6.412	2.681	0.000413696	0.00176018	0.3245	0.4089		4	13	11	82	77	57	6	9	16	64	66	72	38.91	10	67
gen105	PFCIRM138_02945	PFCIRM138_02945	Protein of unknown function	Automatic		6 Protein of unknown function, without similarity to other proteins	6.159	2.623	0.00644455	0.0188764	0.5632	0.4013		11	18	11	12	264	37	18	12	16	9	227	47	54.85	15	94
gen1272	PFCIRM138_03785	PFCIRM138_03785	Hypothetical protein	Unsure		6 Protein of unknown function, without similarity to other proteins	8.007	3.001	0.000231015	0.00105967	0.3761	0.4063		1	22	8	77	123	58	2	15	12	60	106	73	44.58	10	80
gen1825	PFCIRM138_03800	PFCIRM138_03800	Hypothetical protein	Unsure		6 Protein of unknown function, without similarity to other proteins	9.542	3.254	0.000348667	0.0015319	0.4448	0.411		7	8	2	18	112	61	11	6	3	14	96	77	34.47	7	62
gen1111	PFCIRM138_03815	PFCIRM138_03815	Protein of unknown function	Automatic		6 Protein of unknown function, without similarity to other proteins	8.461	3.081	2.35554e-17	1.71797e-15	0.0809	0.0803		910	1448	1137	19418	9288	9158	1451	998	1655	15194	7994	11520	6468.73	1368	11569
gen2067	PFCIRM138_03820	PFCIRM138_03820	Hypothetical protein	Unsure		6 Protein of unknown function, without similarity to other proteins	46.981	5.554	4.77143e-31	2.08798e-28	0.1021	0.1075		16	31	11	1030	867	1128	26	21	16	806	746	1419	505.66	21	990
gen2116	PFCIRM138_03825	PFCIRM138_03825	Protein of unknown function	Automatic		6 Protein of unknown function, without similarity to other proteins	38.799	5.278	2.42454e-21	4.50899e-19	0.1418	0.1652		10	23	13	665	568	768	16	16	19	520	489	966	337.67	17	658
gen1379	PFCIRM138_03845	PFCIRM138_03845	Protein of unknown function	Automatic		6 Protein of unknown function, without similarity to other proteins	3.066	1.616	1.68625e-07	1.973e-06	0.0639	0.0687		213	722	279	1353	1345	1277	340	498	406	1059	1158	1606	844.34	415	1274
gen1351	PFCIRM138_03915	PFCIRM138_03915	Hypothetical protein	Unsure		6 Protein of unknown function, without similarity to other proteins	36.161	5.176	3.55892e-07	3.74371e-06	0.5098	0.1801		12	31	6	23	1469	417	19	21	9	18	1264	525	309.35	16	602
gen1079	PFCIRM138_03920	PFCIRM138_03920	Hypothetical protein	Unsure		6 Protein of unknown function, without similarity to other proteins	10	3.322	0.000423814	0.00179363	0.5232	0.3012		9	51	27	24	729	198	14	35	39	19	627	249	164.01	29	298
gen861	PFCIRM138_04020	PFCIRM138_04020	Hypothetical protein	Unsure		6 Protein of unknown function, without similarity to other proteins	1.733	0.793	0.00990972	0.0270018	0.0671	0.0765		2304	5425	2572	10472	5242	5269	3674	3738	3745	8194	4512	6628	5081.8	3719	6445
gen889	PFCIRM138_04075	PFCIRM138_04075	Hypothetical protein	Unsure		6 Protein of unknown function, without similarity to other proteins	5.993	2.583	0.00011576	0.000590403	0.2813	0.1944		98	46	41	274	1041	289	156	32	60	214	896	364	286.92	83	491
gen209	PFCIRM138_04470	PFCIRM138_04470	Hypothetical protein	Confirmed		6 Protein of unknown function, without similarity to other proteins	3.182	1.67	1.10971e-05	7.96079e-05	0.0987	0.0838		4296	19637	6732	53061	22765	27787	6851	13531	9801	41519	19593	34954	21041.6	10061	32022
gen160	PFCIRM138_04505	PFCIRM138_04505	Hypothetical protein	Confirmed		6 Protein of unknown function, without similarity to other proteins	7.362	2.88	0.000457218	0.0019128	0.4188	0.1109		84	157	75	50	2280	466	134	108	109	39	1962	586	489.82	117	862
gen2158	PFCIRM138_04700	PFCIRM138_04700	Hypothetical protein	Unsure		6 Protein of unknown function, without similarity to other proteins	1.861	0.896	0.00303494	0.00972803	0.0641	0.0556		493	1623	718	3004	1282	1623	786	1118	1045	2351	1103	2042	1407.58	983	1832
gen305	PFCIRM138_04710	PFCIRM138_04710	Hypothetical protein	Unsure		6 Protein of unknown function, without similarity to other proteins	2.875	1.524	2.12368e-05	0.000136265	0.0858	0.1161		150	355	167	885	782	577	239	245	243	692	673	726	469.72	242	697
gen1376	PFCIRM138_04740	PFCIRM138_04740	Hypothetical protein	Confirmed		6 Protein of unknown function, without similarity to other proteins	15.023	3.909	1.6108e-07	1.89485e-06	0.304	0.2748		16	34	15	123	704	291	26	23	22	96	606	366	189.83	24	356
gen759	PFCIRM138_04775	PFCIRM138_04775	protein of unknown function	Confirmed		6 Protein of unknown function, without similarity to other proteins	3.834	1.939	0.0032166	0.0102147	0.2771	0.3662		24	50	37	151	181	168	38	34	54	118	156	211	101.98	42	162
gen308	PFCIRM138_05060	PFCIRM138_05060	Hypothetical protein	Unsure		6 Protein of unknown function, without similarity to other proteins	2.658	1.41	0.00327233	0.0103616	0.1564	0.1375		134	295	166	325	1052	470	214	203	242	254	905	591	401.6	220	583
gen1874	PFCIRM138_05135	PFCIRM138_05135	Protein of unknown function	Automatic		6 Protein of unknown function, without similarity to other proteins	8.584	3.102	0.00029126	0.00129528	0.427	0.393		5	36	6	41	234	109	8	25	9	32	201	137	68.68	14	123
gen1528	PFCIRM138_05225	PFCIRM138_05225	Hypothetical protein	Unsure		6 Protein of unknown function, without similarity to other proteins	11.52	3.526	1.03324e-18	9.56315e-17	0.0934	0.0648		296	841	288	10362	3021	4975	472	580	419	8108	2600	6258	3072.86	490	5655
gen1794	PFCIRM138_05240	PFCIRM138_05240	Hypothetical protein	Unsure		6 Protein of unknown function, without similarity to other proteins	2.958	1.565	0.016992	0.0424897	0.2895	0.2557		61	144	84	105	634	251	97	99	122	82	546	316	210.39	106	315
gen1477	PFCIRM138_05605	PFCIRM138_05605	Hypothetical protein	Unsure		6 Protein of unknown function, without similarity to other proteins	5.103	2.351	0.000268458	0.0012012	0.2664	0.1811		76	90	83	158	1144	349	121	62	121	124	985	439	308.55	101	516
gen1923	PFCIRM138_05680	PFCIRM138_05680	Hypothetical protein	Unsure		6 Protein of unknown function, without similarity to other proteins	3.232	1.693	0.00613998	0.0180568	0.2496	0.3429		45	72	39	219	193	189	72	50	57	171	166	238	125.56	60	192
gen2245	PFCIRM138_06165	PFCIRM138_06165	Hypothetical protein	Unsure		6 Protein of unknown function, without similarity to other proteins	5.277	2.4	6.5848e-09	1.00052e-07	0.1085	0.0853		179	182	141	1934	745	860	285	125	205	1513	641	1082	642.08	205	1079
gen988	PFCIRM138_06170	PFCIRM138_06170	Protein of unknown function	Automatic		6 Protein of unknown function, without similarity to other proteins	7.138	2.836	0.000144783	0.000707108	0.3234	0.3899		19	12	11	201	147	78	30	8	16	157	127	98	72.75	18	127
gen1546	PFCIRM138_06315	PFCIRM138_06315	Hypothetical protein	Unsure		6 Protein of unknown function, without similarity to other proteins	18.264	4.191	1.41424e-05	9.66988e-05	0.4612	0.4065		4	8	1	23	172	70	6	6	1	18	148	88	44.57	4	85
gen294	PFCIRM138_06360	PFCIRM138_06360	Protein of unknown function	Automatic		6 Protein of unknown function, without similarity to other proteins	2.088	1.062	0.00187852	0.00648298	0.0798	0.1087		214	436	228	852	723	591	341	300	332	667	622	743	501	324	677
gen285	PFCIRM138_06635	PFCIRM138_06635	Hypothetical protein	Unsure		6 Protein of unknown function, without similarity to other proteins	1.534	0.618	0.0181125	0.044679	0.0482	0.0554		665	2305	1007	2884	2002	1860	1060	1588	1466	2257	1723	2340	1739.06	1371	2107
gen2085	PFCIRM138_06780	PFCIRM138_06780	Protein of unknown function	Unsure		6 Protein of unknown function, without similarity to other proteins	29.47	4.881	5.39356e-06	4.26032e-05	0.4717	0.4162		1	2	1	14	110	27	2	1	1	11	95	34	24	1	47
gen2146	PFCIRM138_06785	PFCIRM138_06785	Protein of unknown function	Automatic		6 Protein of unknown function, without similarity to other proteins	10.352	3.372	0.00023019	0.0010581	0.4403	0.4152		1	13	1	25	87	38	2	9	1	20	75	48	25.71	4	48
gen571	PFCIRM138_06790	PFCIRM138_06790	Protein of unknown function	Automatic		6 Protein of unknown function, without similarity to other proteins	26.06	4.704	1.47865e-05	0.000100163	0.4897	0.4191		1	3	0	13	92	20	2	2	0	10	79	25	19.7	1	38
gen1829	PFCIRM138_06815	PFCIRM138_06815	Hypothetical protein	Confirmed		6 Protein of unknown function, without similarity to other proteins	2.101	1.071	0.000601699	0.0024112	0.0684	0.0717		1829	3127	1937	9738	4954	3730	2917	2155	2820	7620	4264	4692	4077.85	2631	5525
gen1010	PFCIRM138_06820	PFCIRM138_06820	Hypothetical protein	Unsure		6 Protein of unknown function, without similarity to other proteins	8.02	3.004	1.85649e-16	1.06895e-14	0.0823	0.0845		1994	3442	2186	33226	17469	23056	3180	2372	3183	25999	15035	29003	13128.4	2912	23346
gen198	PFCIRM138_06875	PFCIRM138_06875	Hypothetical protein	Unsure		6 Protein of unknown function, without similarity to other proteins	2.551	1.351	0.00132553	0.00479382	0.1203	0.1203		174	281	205	1135	448	545	277	194	298	888	386	686	454.81	256	653
gen923	PFCIRM138_06955	PFCIRM138_06955	Hypothetical protein	Unsure		6 Protein of unknown function, without similarity to other proteins	5.932	2.568	0.00212844	0.00724264	0.4267	0.3925		15	33	9	31	260	87	24	23	13	24	224	109	69.54	20	119
gen1072	PFCIRM138_06990	PFCIRM138_06990	protein of unknown function	Confirmed		6 Protein of unknown function, without similarity to other proteins	4.812	2.267	8.34276e-08	9.97484e-07	0.1172	0.0769		620	3213	1481	15402	5014	7497	989	2214	2156	12052	4315	9431	5192.78	1786	8599
gen461	PFCIRM138_07105	PFCIRM138_07105	Hypothetical protein	Confirmed		6 Protein of unknown function, without similarity to other proteins	4.688	2.229	3.58023e-13	1.22399e-11	0.0613	0.0605		557	1111	699	5948	3208	4058	888	766	1018	4654	2761	5105	2531.89	891	4173
gen85	PFCIRM138_07155	PFCIRM138_07155	Protein of unknown function	Automatic		6 Protein of unknown function, without similarity to other proteins	6.541	2.71	0.000735855	0.00286486	0.3804	0.4028		8	30	5	46	163	78	13	21	7	36	140	98	52.52	14	91
gen1103	PFCIRM138_07160	PFCIRM138_07160	protein of unknown function	Confirmed		6 Protein of unknown function, without similarity to other proteins	18.185	4.185	3.74956e-05	0.000219947	0.4755	0.4177		1	6	0	14	83	35	2	4	0	11	71	44	22.02	2	42
gen586	PFCIRM138_07190	PFCIRM138_07190	protein of unknown function	Confirmed		6 Protein of unknown function, without similarity to other proteins	10.206	3.351	0.000178901	0.000843374	0.4323	0.4091		4	13	3	22	146	53	6	9	4	17	126	67	38.21	6	70
gen1253	PFCIRM138_07200	PFCIRM138_07200	protein of unknown function	Confirmed		6 Protein of unknown function, without similarity to other proteins	9.477	3.244	0.000161068	0.000774544	0.4356	0.3038		23	39	20	40	659	223	37	27	29	31	567	281	161.94	31	293
gen579	PFCIRM138_07255	PFCIRM138_07255	Protein of unknown function	Automatic		6 Protein of unknown function, without similarity to other proteins	17.52	4.131	2.59361e-05	0.000161676	0.4943	0.4012		3	10	4	15	203	104	5	7	6	12	175	131	55.8	6	106
gen2054	PFCIRM138_07290	PFCIRM138_07290	Protein of unknown function	Automatic		6 Protein of unknown function, without similarity to other proteins	14.434	3.851	0.000517613	0.00211294	0.6575	0.404		5	6	5	4	242	54	8	4	7	3	208	68	49.79	6	93
gen18	PFCIRM138_07475	PFCIRM138_07475	Protein of unknown function	Automatic		6 Protein of unknown function, without similarity to other proteins	4.931	2.302	0.0041776	0.012856	0.3864	0.4093		8	22	7	26	121	53	13	15	10	20	104	67	38.21	13	64
gen1339	PFCIRM138_07580	PFCIRM138_07580	protein of unknown function	Confirmed		6 Protein of unknown function, without similarity to other proteins	7.856	2.974	3.16208e-08	4.27076e-07	0.1713	0.2284		32	70	44	513	387	436	51	48	64	401	333	548	241.04	54	427
gen338	PFCIRM138_07625	PFCIRM138_07625	Protein of unknown function	Automatic		6 Protein of unknown function, without similarity to other proteins	14.139	3.822	1.3418e-05	9.23227e-05	0.4213	0.3544		8	17	14	45	444	173	13	12	20	35	382	218	113.3	15	212
gen1387	PFCIRM138_07895	PFCIRM138_07895	Hypothetical protein	Unsure		6 Protein of unknown function, without similarity to other proteins	2.517	1.332	0.000993122	0.00371643	0.1111	0.1234		185	360	147	575	1007	468	295	248	214	450	867	589	443.74	252	635
gen2138	PFCIRM138_07905	PFCIRM138_07905	protein of unknown function	Confirmed		6 Protein of unknown function, without similarity to other proteins	8.36	3.064	3.77292e-07	3.94983e-06	0.2199	0.1111		69	139	74	246	1979	577	110	96	108	192	1703	726	489.18	105	874
gen1930	PFCIRM138_08415	PFCIRM138_08415	Hypothetical protein	Unsure		6 Protein of unknown function, without similarity to other proteins	17.829	4.156	0.000200559	0.000937658	0.5467	0.4208		3	0	1	11	82	17	5	0	1	9	71	21	17.8	2	34
gen1845	PFCIRM138_08440	PFCIRM138_08440	Hypothetical protein	Unsure		6 Protein of unknown function, without similarity to other proteins	11.537	3.528	4.25072e-06	3.48336e-05	0.3424	0.1261		58	83	40	97	1950	511	92	57	58	76	1678	643	434.15	69	799
gen409	PFCIRM138_08445	PFCIRM138_08445	Protein of unknown function	Automatic		6 Protein of unknown function, without similarity to other proteins	35.068	5.132	2.2273e-07	2.46128e-06	0.4824	0.2263		9	24	6	32	1235	259	14	17	9	25	1063	326	242.23	13	471
gen604	PFCIRM138_08450	PFCIRM138_08450	Protein of unknown function	Automatic		6 Protein of unknown function, without similarity to other proteins	5.264	2.396	0.00290053	0.00945808	0.3812	0.4092		5	13	14	33	96	70	8	9	20	26	83	88	38.97	12	66
gen745	PFCIRM138_08455	PFCIRM138_08455	Protein of unknown function	Unsure		6 Protein of unknown function, without similarity to other proteins	15.732	3.976	7.589e-05	0.000406979	0.4376	0.4217		1	2	2	14	72	17	2	1	3	11	62	21	16.7	2	31
gen8	PFCIRM138_08535	PFCIRM138_08535	Hypothetical protein	Confirmed		6 Protein of unknown function, without similarity to other proteins	6.391	2.676	0.00179745	0.00626246	0.4498	0.3808		12	45	12	31	342	95	19	31	17	24	294	120	84.29	22	146
gen1439	PFCIRM138_08575	PFCIRM138_08575	Hypothetical protein	Unsure		6 Protein of unknown function, without similarity to other proteins	4.394	2.136	1.03781e-14	4.45242e-13	0.0496	0.0552		359	852	442	4000	2149	2341	573	587	644	3130	1850	2945	1621.23	601	2642
gen948	PFCIRM138_08580	PFCIRM138_08580	Hypothetical protein	Unsure		6 Protein of unknown function, without similarity to other proteins	4.685	2.228	2.06597e-06	1.83754e-05	0.1405	0.1642		75	157	90	781	372	596	120	108	131	611	320	750	339.97	120	560
gen230	PFCIRM138_08585	PFCIRM138_08585	Hypothetical protein	Unsure		6 Protein of unknown function, without similarity to other proteins	4.993	2.32	0.000486214	0.00201103	0.2796	0.3108		27	74	42	156	493	183	43	51	61	122	424	230	155.29	52	259
gen1615	PFCIRM138_08680	PFCIRM138_08680	Hypothetical protein	Unsure		6 Protein of unknown function, without similarity to other proteins	5.209	2.381	0.00161249	0.00568136	0.3504	0.3874		15	24	23	87	271	65	24	17	33	68	233	82	76.17	25	128
gen1145	PFCIRM138_08975	PFCIRM138_08975	Hypothetical protein	Unsure		6 Protein of unknown function, without similarity to other proteins	2.048	1.034	0.0184695	0.0453041	0.1329	0.1464		143	425	154	757	336	515	228	293	224	592	289	648	379.08	248	510
gen1170	PFCIRM138_09120	PFCIRM138_09120	Hypothetical protein	Confirmed		6 Protein of unknown function, without similarity to other proteins	6.319	2.66	2.25152e-13	8.21054e-12	0.0807	0.0976		104	218	96	905	1404	767	166	150	140	708	1208	965	556.19	152	960
gen1359	PFCIRM138_09125	PFCIRM138_09125	Protein of unknown function	Automatic		6 Protein of unknown function, without similarity to other proteins	10.349	3.371	1.54118e-17	1.16279e-15	0.0895	0.1015		66	109	71	939	1506	708	105	75	103	735	1296	891	534.2	94	974
gen676	PFCIRM138_09230	PFCIRM138_09230	Hypothetical protein	Unsure		6 Protein of unknown function, without similarity to other proteins	12.115	3.599	2.82134e-06	2.42082e-05	0.3328	0.307		23	43	4	187	450	277	37	30	6	146	387	348	159.03	24	294
gen1420	PFCIRM138_09235	PFCIRM138_09235	Hypothetical protein	Unsure		6 Protein of unknown function, without similarity to other proteins	12.44	3.637	1.54835e-12	5.04069e-11	0.1482	0.1459		47	66	34	512	1229	513	75	45	50	401	1058	645	378.94	57	701
gen666	PFCIRM138_09340	PFCIRM138_09340	Hypothetical protein	Unsure		6 Protein of unknown function, without similarity to other proteins	9.116	3.188	0.000490389	0.00202096	0.4509	0.4137		4	12	1	17	101	44	6	8	1	13	87	55	28.61	5	52
gen1146	PFCIRM138_09610	PFCIRM138_09610	Protein of unknown function	Automatic		6 Protein of unknown function, without similarity to other proteins	20.668	4.369	5.20059e-07	5.24373e-06	0.3398	0.4099		3	5	1	65	102	55	5	3	1	51	88	69	36.25	3	69
gen1203	PFCIRM138_09655	PFCIRM138_09655	Protein of unknown function	Automatic		6 Protein of unknown function, without similarity to other proteins	7.342	2.876	0.00023686	0.0010776	0.3428	0.4079		5	16	7	47	121	62	8	11	10	37	104	78	41.35	10	73
gen1294	PFCIRM138_09660	PFCIRM138_09660	Hypothetical protein	Confirmed		6 Protein of unknown function, without similarity to other proteins	3.091	1.628	3.76104e-05	0.000220031	0.1041	0.1145		144	344	159	1051	505	718	230	237	231	822	435	903	476.4	233	720
gen514	PFCIRM138_09675	PFCIRM138_09675	Hypothetical protein	Unsure		6 Protein of unknown function, without similarity to other proteins	3.674	1.877	0.00295749	0.00958036	0.2613	0.3039		24	124	57	432	192	207	38	85	83	338	165	260	161.73	69	254
gen1154	PFCIRM138_09695	PFCIRM138_09695	Protein of unknown function	Automatic		6 Protein of unknown function, without similarity to other proteins	5.343	2.418	0.00257269	0.00859397	0.3777	0.4087		13	13	6	37	82	83	21	9	9	29	71	104	40.39	13	68
gen1904	PFCIRM138_09700	PFCIRM138_09700	protein of unknown function	Confirmed		6 Protein of unknown function, without similarity to other proteins	28.614	4.839	4.0353e-08	5.2555e-07	0.3936	0.1906		11	34	12	60	1416	340	18	23	17	47	1219	428	291.96	19	565
gen916	PFCIRM138_10335	PFCIRM138_10335	protein of unknown function	Confirmed		6 Protein of unknown function, without similarity to other proteins	4.065	2.023	0.00876188	0.0243906	0.3657	0.4076		9	22	14	35	133	49	14	15	20	27	114	62	42.23	16	68
gen226	PFCIRM138_10470	PFCIRM138_10470	Hypothetical protein	Unsure		6 Protein of unknown function, without similarity to other proteins	2.212	1.145	7.52482e-05	0.000405525	0.0576	0.0595		451	781	547	2403	1305	1219	719	538	796	1880	1123	1533	1098.44	684	1512
gen332	PFCIRM138_10730	PFCIRM138_10730	Hypothetical secreted protein	Confirmed		6 Protein of unknown function, without similarity to other proteins	7.306	2.869	9.03197e-05	0.000475047	0.3191	0.3632		10	31	26	117	321	145	16	21	38	92	276	182	104.23	25	183
gen412	PFCIRM138_10740	PFCIRM138_10740	Hypothetical secreted protein	Confirmed		6 Protein of unknown function, without similarity to other proteins	4.653	2.218	5.80761e-08	7.26117e-07	0.1068	0.1208		95	211	126	636	1107	623	151	145	183	498	953	784	452.4	160	745
gen969	PFCIRM138_10825	PFCIRM138_10825	Hypothetical protein	Confirmed		6 Protein of unknown function, without similarity to other proteins	2.289	1.195	0.0100008	0.0272161	0.1471	0.1727		122	289	135	367	788	307	195	199	197	287	678	386	323.63	197	450
gen428	PFCIRM138_10945	PFCIRM138_10945	Hypothetical protein	Unsure		6 Protein of unknown function, without similarity to other proteins	1.587	0.666	0.0138923	0.0360573	0.0513	0.0626		461	1176	507	1267	1624	984	735	810	738	991	1398	1238	985.09	761	1209
gen358	PFCIRM138_11080	PFCIRM138_11080	Hypothetical protein	Unsure		6 Protein of unknown function, without similarity to other proteins	5.281	2.401	0.00244981	0.00820856	0.3525	0.415		6	11	6	29	49	58	10	8	9	23	42	73	27.28	9	46
gen1097	PFCIRM138_11150	PFCIRM138_11150	Hypothetical protein	Confirmed		6 Protein of unknown function, without similarity to other proteins	1.785	0.836	0.015607	0.039707	0.0848	0.0744		1552	5425	2513	10049	3951	5060	2475	3738	3659	7863	3400	6365	4583.44	3291	5876
gen755	PFCIRM138_11315	PFCIRM138_11315	Hypothetical protein	Confirmed		6 Protein of unknown function, without similarity to other proteins	3.456	1.789	0.00118544	0.00433735	0.204	0.102		182	286	158	291	1941	460	290	197	230	228	1671	579	532.37	239	826
gen1510	PFCIRM138_11410	PFCIRM138_11410	Hypothetical membrane protein	Confirmed		6 Protein of unknown function, without similarity to other proteins	7.12	2.832	0.000395193	0.00169879	0.3941	0.2241		41	90	37	49	1053	277	65	62	54	38	906	348	245.72	60	431
gen787	PFCIRM138_11585	PFCIRM138_11585	Hypothetical protein	Unsure		6 Protein of unknown function, without similarity to other proteins	5.681	2.506	0.00231847	0.00781634	0.4236	0.3504		23	57	20	36	416	170	37	39	29	28	358	214	117.52	35	200
gen1882	PFCIRM138_11770	PFCIRM138_11770	Protein of unknown function	Automatic		6 Protein of unknown function, without similarity to other proteins	3.746	1.905	0.00488555	0.0147646	0.293	0.3762		29	43	27	105	203	138	46	30	39	82	175	174	90.94	38	144
gen524	PFCIRM138_11920	PFCIRM138_11920	Protein of unknown function	Unsure		6 Protein of unknown function, without similarity to other proteins	3.976	1.991	0.0179084	0.0442752	0.3969	0.421		7	6	5	13	51	27	11	4	7	10	44	34	18.43	7	29
gen402	PFCIRM138_12160	PFCIRM138_12160	Hypothetical protein	Unsure		6 Protein of unknown function, without similarity to other proteins	4.339	2.117	0.00289119	0.00945188	0.3244	0.3446		22	85	30	93	398	147	35	59	44	73	343	185	122.93	46	200
gen1212	PFCIRM138_12320	PFCIRM138_12320	Protein of unknown function	Unsure		6 Protein of unknown function, without similarity to other proteins	2.612	1.385	0.0164735	0.0416199	0.2247	0.2845		74	131	64	220	364	240	118	90	93	172	313	302	181.46	100	262
gen814	PFCIRM138_07965	PFCIRM138_07965	protein of unknown function	Confirmed		6.2 Protein of unknown function similar to proteins from other organisms	2.414	1.271	0.000214577	0.000996804	0.0814	0.0565		539	823	578	1359	3315	1234	860	567	842	1063	2853	1552	1289.48	756	1823
gen21	PFCIRM138_07250	PFCIRM138_07250	protein of unknown function	Confirmed		7.2 Protein of unknown function similar to proteins from other organisms	2.252	1.171	0.011412	0.0304877	0.146	0.1944		144	180	123	534	415	335	230	124	179	418	357	421	288.2	178	399
gen1791	PFCIRM138_08485	PFCIRM138_08485	protein of unknown function	Confirmed		8.2 Protein of unknown function similar to proteins from other organisms	2.193	1.133	0.000170408	0.000810551	0.0621	0.0768		224	658	382	1315	1116	802	357	453	556	1029	960	1009	727.52	455	999
gen1967	PFCIRM138_07140	PFCIRM138_07140	protein of unknown function	Confirmed		9.2 Protein of unknown function similar to proteins from other organisms	2.139	1.097	0.0104998	0.0283624	0.1255	0.1733		136	244	160	528	526	361	217	168	233	413	453	454	322.99	206	440
gen2262	Bacteria_small_SRP		Bacterial small signal recognition particle RNA	ncRNA			2.224	1.153	0.00197978	0.00684804	0.0965	0.0585		362	843	712	2463	888	1734	577	580	1036	1927	766	2182	1178.15	731	1625
gen2264	ALIL		ALIL pseudoknot	ncRNA			3.055	1.611	0.0121272	0.0323933	0.2771	0.2534		58	157	81	142	713	196	92	108	118	111	615	247	215.25	106	324
gen2266	crcB		crcB RNA	ncRNA			2.359	1.238	0.00922899	0.0255868	0.1555	0.1416		84	522	140	935	396	459	134	359	204	732	342	578	391.27	232	551
