# Supplementary material for: Adaptation of Propionibacterium freudenreichii to long-term survival under gradual nutritional shortage
Source: BMC Genomics. 2016 Dec 8;17:1007. doi: 10.1186/s12864-016-3367-x (PMC5146858; doi:10.1186/s12864-016-3367-x)
Supplement: Additional file 2: Table S2. — List of genes induced in the stationary phase (3d post-inoculation) compared to the exponential phase (1d post-inoculation) (P value adjusted ≤0.05). (XLSX 98 kb) [file 12864_2016_3367_MOESM2_ESM.xlsx]

## Sheet: Feuille1
Table S2 : repressed genes in stationnary phase compared to exponential phase
name	locus_tag	descript	Feature	E.C. number	function	Id	FC	log2FoldChange	pvalue	padj	tagwise,dispersion	trended,dispersion	1_1	1_2	1_3	2_1	2_2	2_3	norm,1_1	norm,1_2	norm,1_3	norm,2_1	norm,2_2	norm,2_3	baseMean	expo	stat
rmlC (cps)	PFCIRM138_06945	dTDP-4-dehydrorhamnose reductase / dTDP-4-dehydrorhamnose 3,5-epimerase	CDS	5.1.3.13/1.1.1.133	1 Cell envelope and cellular processes	gen868	0.349	2.86533	-1.52	3.47277e-10	7.03876e-09	0.0397	0.0552	3760	1741	1096	969	683	2186	2591	2535	858	834	859	1643.8	2437	850
glmU	PFCIRM138_00250	UDP-N-acetylglucosamine pyrophosphorylase	CDS	2.7.7.23/2.3.1.157	1.1 Cell wall	gen558	0.63	1.5873	-0.667	0.0147868	0.0380629	0.053	0.0592	4586	1935	2960	1590	1443	2753	3160	2817	2316	1368	1815	2371.59	2910	1833
murC	PFCIRM138_01775	UDP-N-acetylmuramate--L-alanine ligase (UDP-N- acetylmuramoyl-L-alanine synthetase)	CDS	6.3.2.8	1.1 Cell wall	gen922	0.425	2.35294	-1.234	2.27355e-06	1.98981e-05	0.0466	0.06	2537	992	779	720	559	1348	1748	1444	610	620	703	1078.73	1513	644
murD	PFCIRM138_01790	UDP-N-acetylmuramoylalanine--D-glutamate ligase (UDP-N- acetylmuramoyl-L-alanyl-D-glutamate synthetase) (D-glutamic acid- adding enzyme)	CDS	6.3.2.9	1.1 Cell wall	gen1653	0.596	1.67785	-0.746	0.00654238	0.0190863	0.0532	0.0619	5823	2184	2272	2903	1430	2992	4012	3180	1778	2498	1799	2709.83	3395	2025
mraY	PFCIRM138_01795	Phospho-N-acetylmuramoyl-pentapeptide-transferase (UDP- MurNAc-pentapeptide phosphotransferase)	CDS	2.7.8.13	1.1 Cell wall	gen590	0.291	3.43643	-1.783	2.92083e-10	6.14498e-09	0.0539	0.0621	6877	2431	1978	1240	861	4452	4739	3539	1548	1067	1083	2738.1	4243	1233
murF	PFCIRM138_01800	UDP-N-acetylmuramoyl-tripeptide--D-alanyl-D-alanine ligase (UDP- MurNAc-pentapeptide synthetase) (D-alanyl-D-alanine-adding enzyme)	CDS	6.3.2.10	1.1 Cell wall	gen986	0.507	1.97239	-0.979	0.000698155	0.00273757	0.0576	0.0727	1748	677	705	543	446	922	1205	986	552	467	561	781.99	1038	527
murE	PFCIRM138_01805	UDP-N-acetylmuramoylalanyl-D-glutamate--2,6-diaminopimelate ligase (UDP-N-acetylmuramyl-tripeptide synthetase) (Meso- diaminopimelate-adding enzyme) (UDP-MurNAc-tripeptide synthetase)	CDS	6.3.2.13	1.1 Cell wall	gen9	0.527	1.89753	-0.924	0.000680295	0.00268196	0.0511	0.0673	1716	712	767	681	493	1207	1182	1037	600	586	620	872.12	1142	602
ftsI	PFCIRM138_01810	Cell division protein FtsI (penicillin-binding protein 2) (Peptidoglycan glycosyltransferase)	CDS	2.4.1.129	1.1 Cell wall	gen242	0.515	1.94175	-0.957	0.000327239	0.00144646	0.0497	0.0605	4728	2156	2629	1629	1365	3650	3258	3139	2057	1402	1717	2537.24	3349	1725
PFCIRM138_02375	PFCIRM138_02375	cell-wall peptidases, NlpC/P60 family secreted protein	CDS		1.1 Cell wall	gen1530	0.192	5.20833	-2.384	3.52895e-18	2.85976e-16	0.0485	0.0645	6758	3265	1305	1125	753	5928	4657	4754	1021	968	947	3045.76	5113	979
ddlA	PFCIRM138_02460	D-alanine--D-alanine ligase (D-alanylalanine synthetase)	CDS	6.3.2.4	1.1 Cell wall	gen686	0.336	2.97619	-1.576	2.97253e-10	6.1942e-09	0.0423	0.0553	3658	1787	1295	903	603	2480	2521	2602	1013	777	759	1691.86	2534	850
dpm	PFCIRM138_03565	dolichyl-phosphate beta-D-mannosyltransferase	CDS	2.4.1.83	1.1 Cell wall	gen845	0.367	2.7248	-1.448	2.87125e-05	0.000175974	0.0817	0.0625	2123	951	404	977	348	1504	1463	1385	316	841	438	991.01	1451	532
MurA	PFCIRM138_03590	UDP-N-acetylglucosamine 1-carboxyvinyltransferase (Enoylpyruvate transferase)	CDS	2.5.1.7	1.1 Cell wall	gen379	0.555	1.8018	-0.849	0.00063216	0.00251028	0.0432	0.0553	2733	1374	1557	1357	986	2650	1883	2000	1218	1168	1240	1693.44	2178	1209
PFCIRM138_03660	PFCIRM138_03660	Rhamnosyltransferase , Glycosyl transferase family 2	CDS		1.1 Cell wall	gen735	0.597	1.67504	-0.744	0.00348714	0.0109154	0.0453	0.0571	2033	972	1054	1232	703	1824	1401	1415	825	1060	884	1234.96	1547	923
pbpA	PFCIRM138_03975	Penicillin-binding protein	CDS	2.4.1.129	1.1 Cell wall	gen515	0.318	3.14465	-1.654	1.81286e-07	2.0987e-06	0.0675	0.0663	2327	714	488	663	269	1422	1603	1040	382	571	338	892.72	1355	430
mrc/ponA	PFCIRM138_04755	penicillin-binding protein (peptidoglycan glycosyltransferase)	CDS	2.4.1.129	1.1 Cell wall	gen2230	0.645	1.55039	-0.632	0.0127747	0.0336355	0.0455	0.0562	3136	1595	2259	1458	1203	2547	2161	2322	1768	1255	1513	1927.61	2343	1512
slpG	PFCIRM138_05210	Surface layer protein G	CDS		1.1 Cell wall	gen727	0.355	2.8169	-1.494	1.00624e-08	1.4876e-07	0.0462	0.0552	2616	1744	1152	986	639	2859	1803	2539	901	849	804	1625.82	2400	851
murB	PFCIRM138_05345	UDP-N-acetylenolpyruvoylglucosamine reductase (UDP-N- acetylmuramate dehydrogenase)	CDS	1.1.1.158	1.1 Cell wall	gen345	0.551	1.81488	-0.859	0.00189094	0.00650532	0.0532	0.0622	2204	739	871	966	490	1266	1519	1076	682	831	616	998.36	1287	710
slpF	PFCIRM138_06715	surface layer protein F (S-layer protein F)	CDS		1.1 Cell wall	gen171	0.447	2.23714	-1.162	1.31137e-05	9.10879e-05	0.0489	0.0583	1838	1184	847	956	525	1816	1267	1724	663	823	660	1158.78	1602	715
gtfB	PFCIRM138_07425	Glycosyltransferase	CDS		1.1 Cell wall	gen255	0.577	1.7331	-0.794	0.00456797	0.0139397	0.0546	0.0653	1597	840	712	953	502	1161	1100	1223	557	820	631	915.53	1161	669
tagG2	PFCIRM138_07430	ABC-type polysaccharide export systems	CDS		1.1 Cell wall	gen2	0.379	2.63852	-1.401	3.51629e-06	2.92534e-05	0.0617	0.0792	1314	681	536	471	264	1163	905	991	419	405	332	702.72	1020	385
tagG1	PFCIRM138_07435	ABC-type polysaccharide export systems, permease component	CDS		1.1 Cell wall	gen943	0.518	1.9305	-0.948	0.000129927	0.000650527	0.0427	0.0554	2394	1309	1217	1300	705	2156	1650	1906	952	1119	887	1444.91	1904	986
gtfA	PFCIRM138_07440	Glycosyltransferase, family 2	CDS	2.-.-.-	1.1 Cell wall	gen1741	0.344	2.90698	-1.539	4.56255e-08	5.90702e-07	0.0543	0.0731	9564	4380	3286	2374	1630	6400	6590	6377	2571	2043	2050	4338.62	6456	2221
glf, rfb	PFCIRM138_09006	UDP-galactopyranose mutase	CDS		1.1 Cell wall	gen1073	0.472	2.11864	-1.083	0.000540088	0.00218836	0.0688	0.078	9416	4634	5680	3304	2662	9297	6488	6747	4445	2844	3349	5528.17	7511	3546
tagO	PFCIRM138_10460	Undecaprenyl-phosphate alpha-N-acetylglucosaminyltransferase	CDS	2.7.8.-	1.1 Cell wall	gen56	0.539	1.85529	-0.89	0.00115377	0.00425707	0.052	0.0663	1821	766	785	804	456	1115	1255	1115	614	692	574	894.1	1162	627
PFCIRM138_00755	PFCIRM138_00755	Hypoxanthine/guanine permease 2.A.40.7.2	CDS		1.2 Transport/binding proteins and lipoproteins	gen954	0.521	1.91939	-0.94	0.0200099	0.0482757	0.1137	0.093	1004	522	243	716	320	868	692	760	190	616	403	588.04	773	403
PFCIRM138_00850	PFCIRM138_00850	Transporter, major facilitator family 2.A.1.52.3	CDS		1.2 Transport/binding proteins and lipoproteins	gen1705	0.181	5.52486	-2.469	4.6211e-15	2.15127e-13	0.0635	0.0564	4638	2307	465	949	498	3446	3196	3359	364	817	626	1968	3334	602
PFCIRM138_01645	PFCIRM138_01645	ATP-binding protein ABC transporter	CDS		1.2 Transport/binding proteins and lipoproteins	gen161	0.366	2.73224	-1.451	0.00309331	0.00986612	0.1631	0.1768	932	184	144	263	136	483	642	268	113	226	171	317.24	464	170
PFCIRM138_02940	PFCIRM138_02940	transporter	CDS		1.2 Transport/binding proteins and lipoproteins	gen1116	0.34	2.94118	-1.557	5.25823e-09	8.21786e-08	0.0485	0.0645	6383	2947	2258	1665	1139	4942	4398	4291	1767	1433	1433	3043.94	4544	1544
PFCIRM138_03110	PFCIRM138_03110	BP protein of monosaccharide ABC transporter (MOS:undef)	CDS		1.2 Transport/binding proteins and lipoproteins	gen430	0.325	3.07692	-1.623	1.21912e-05	8.60462e-05	0.0923	0.0969	1225	550	221	459	207	907	844	801	173	395	260	563.44	851	276
PFCIRM138_03760	PFCIRM138_03760	Alpha-ketoglutarate permease 2.A.1.6.2	CDS		1.2 Transport/binding proteins and lipoproteins	gen2091	0.399	2.50627	-1.326	0.0029664	0.00958036	0.137	0.0849	1881	496	198	713	269	754	1296	722	155	614	338	646.59	924	369
PFCIRM138_04250	PFCIRM138_04250	ABC transporter permease protein	CDS		1.2 Transport/binding proteins and lipoproteins	gen1009	0.496	2.01613	-1.011	0.00665541	0.0192875	0.0976	0.0589	4241	1909	981	3026	1013	3665	2922	2779	768	2604	1274	2335.43	3122	1549
PFCIRM138_04695	PFCIRM138_04695	Xanthine/uracil permease	CDS		1.2 Transport/binding proteins and lipoproteins	gen528	0.489	2.04499	-1.031	0.00875932	0.0243906	0.1075	0.0806	1639	532	279	803	355	864	1129	775	218	691	447	687.38	923	452
PFCIRM138_04945	PFCIRM138_04945	Redox protein export	CDS		1.2 Transport/binding proteins and lipoproteins	gen32	0.62	1.6129	-0.69	0.016492	0.0416199	0.0579	0.0685	1563	621	1003	622	502	1169	1077	904	785	535	631	850.29	1050	650
PFCIRM138_05530	PFCIRM138_05530	ATP-binding protein of ABC transporter	CDS		1.2 Transport/binding proteins and lipoproteins	gen1144	0.462	2.1645	-1.113	4.86609e-05	0.000278718	0.0522	0.0565	4437	1860	2028	1108	974	2378	3057	2708	1587	954	1225	1984.81	2714	1255
PFCIRM138_05955	PFCIRM138_05955	ABC transporter ATP-binding protein	CDS		1.2 Transport/binding proteins and lipoproteins	gen155	0.499	2.00401	-1.002	0.00328542	0.010388	0.082	0.0844	23051	11134	13832	5854	6227	15352	15884	16210	10823	5038	7833	11856.9	15815	7898
PFCIRM138_07330	PFCIRM138_07330	polar amino acid ABC transporter, binding protein component	CDS		1.2 Transport/binding proteins and lipoproteins	gen1459	0.45	2.22222	-1.153	0.000135054	0.000668549	0.0638	0.0694	9009	3137	3608	1874	1960	4569	6208	4567	2823	1613	2466	3707.6	5115	2301
oppD	PFCIRM138_08945	ABC2 protein of oligopeptide ABC transporter (OPN:undef)	CDS		1.2 Transport/binding proteins and lipoproteins	gen274	0.283	3.53357	-1.82	1.26521e-12	4.19435e-11	0.044	0.059	5321	2331	1326	1292	766	3933	3667	3394	1038	1112	964	2351	3665	1038
oppC	PFCIRM138_08950	IM protein of oligopeptide ABC transporter (OPN:undef)	CDS		1.2 Transport/binding proteins and lipoproteins	gen1855	0.299	3.34448	-1.742	4.45368e-12	1.26554e-10	0.0421	0.0581	2660	1208	735	648	385	1823	1833	1759	575	558	484	1171.93	1805	539
oppB	PFCIRM138_08955	IM protein of oligopeptide ABC transporter (OPN:undef)	CDS		1.2 Transport/binding proteins and lipoproteins	gen1240	0.358	2.7933	-1.482	2.48671e-08	3.46556e-07	0.048	0.0552	2657	1352	1064	839	665	2882	1831	1968	833	722	837	1512.02	2227	797
PFCIRM138_09060	PFCIRM138_09060	Permease component of cobalt ABC transporter	CDS		1.2 Transport/binding proteins and lipoproteins	gen1691	0.482	2.07469	-1.054	0.0119963	0.0318156	0.1211	0.1519	802	366	221	350	193	402	553	533	173	301	243	367.39	496	239
PFCIRM138_09845	PFCIRM138_09845	BP protein of metallic cation (Zn2+ Mn2+) ABC transporter	CDS		1.2 Transport/binding proteins and lipoproteins	gen2109	0.395	2.53165	-1.341	0.000158264	0.000762734	0.0857	0.0989	1307	460	271	446	271	801	901	670	212	384	341	551.28	791	312
PFCIRM138_10105	PFCIRM138_10105	Preprotein translocase SecA subunit	CDS		1.2 Transport/binding proteins and lipoproteins	gen958	0.5	2	-1.001	0.00168797	0.00592823	0.0717	0.0812	11735	6396	7787	4047	3415	10371	8086	9312	6093	3483	4296	6940.15	9256	4624
PFCIRM138_11820	PFCIRM138_11820	ABC2 protein of ABC transporter (ART:REG)	CDS		1.2 Transport/binding proteins and lipoproteins	gen950	0.567	1.76367	-0.819	0.00148618	0.00527884	0.0468	0.0584	3697	1956	2346	1864	1174	3284	2548	2848	1836	1604	1477	2265.93	2893	1639
tatC	PFCIRM138_04940	Sec-independent protein translocase protein TatC homolog	CDS		1.2.1 Transport/binding of proteins/peptides	gen2233	0.466	2.14592	-1.103	1.54753e-05	0.000104506	0.0448	0.0592	2216	923	996	772	535	1678	1527	1344	779	664	673	1110.87	1516	705
htrA2	PFCIRM138_07490	secreted serine protease, trypsin-like serine proteases	CDS	3.4.21.-	1.2.1 Transport/binding of proteins/peptides	gen1017	0.414	2.41546	-1.273	0.000443284	0.0018652	0.091	0.0556	4639	710	1107	1159	480	1730	3197	1034	866	997	604	1404.68	1987	822
bopA	PFCIRM138_08940	solute binding protein of the ABC transport system	CDS		1.2.1 Transport/binding of proteins/peptides	gen827	0.471	2.12314	-1.087	0.000539124	0.00218836	0.0694	0.0843	27243	16984	13109	10441	10041	24222	18772	24727	10258	8986	12631	16599.4	22574	10625
PFCIRM138_11405	PFCIRM138_11405	ATP-binding component ABC transporter	CDS	3.6.3.-	1.2.1 Transport/binding of proteins/peptides	gen2252	0.572	1.74825	-0.805	0.0132473	0.0345894	0.0736	0.0829	1657	472	684	489	395	706	1142	687	535	421	497	664.74	845	484
feoB	PFCIRM138_04000	Ferrous iron uptake protein B 9.A.8.1.x	CDS		1.2.3 Transport/binding of inorganic ions	gen454	0.367	2.7248	-1.445	0.00036855	0.00159997	0.1137	0.0717	3257	5683	2764	2200	2000	7377	2244	8274	2163	1893	2516	4077.93	5965	2191
PFCIRM138_05990	PFCIRM138_05990	TrkA, potassium transporter	CDS		1.2.3 Transport/binding of inorganic ions	gen196	0.636	1.57233	-0.653	0.00697931	0.0200667	0.0412	0.0552	2622	1483	1844	1384	940	2038	1807	2159	1443	1191	1182	1636.74	2001	1272
mntH	PFCIRM138_08545	Mn2+ and Fe2+ transporter	CDS		1.2.3 Transport/binding of inorganic ions	gen162	0.139	7.19424	-2.852	6.15784e-12	1.68417e-10	0.1071	0.0564	5962	1990	271	967	314	3386	4108	2897	212	832	395	1971.74	3464	480
cbiO1	PFCIRM138_09300	Cobalt import ATP-binding protein CbiO	CDS	3.6.3.-	1.2.3 Transport/binding of inorganic ions	gen1952	0.32	3.125	-1.644	0.000886943	0.00335749	0.163	0.213	581	272	111	202	97	400	400	396	87	174	122	263.23	399	128
cbiQ2	PFCIRM138_09305	Cobalt transport protein CbiQ	CDS		1.2.3 Transport/binding of inorganic ions	gen744	0.306	3.26797	-1.707	0.000399849	0.00171335	0.1546	0.1939	716	342	115	212	108	341	493	498	90	182	136	290.15	444	136
cbiN	PFCIRM138_09310	Cobalt transport protein CbiN	CDS		1.2.3 Transport/binding of inorganic ions	gen1526	0.266	3.7594	-1.912	9.13216e-11	2.03889e-09	0.0572	0.0666	2340	988	562	388	273	1155	1612	1438	440	334	343	887.09	1402	372
cbiM	PFCIRM138_09315	Cobalt transport protein CbiM	CDS		1.2.3 Transport/binding of inorganic ions	gen1700	0.285	3.50877	-1.811	2.62794e-09	4.38926e-08	0.0624	0.0713	6783	4153	2546	1799	1432	8031	4674	6046	1992	1548	1801	4015.56	6250	1780
PFCIRM138_11535	PFCIRM138_11535	Cation transport protein	CDS		1.2.3 Transport/binding of inorganic ions	gen1560	0.48	2.08333	-1.06	0.00686414	0.0198136	0.1064	0.0983	1138	467	256	646	256	785	784	680	200	556	322	554.5	750	359
glpF	PFCIRM138_01330	Glycerol uptake facilitator protein,	CDS		1.2.4 Transport/binding of carbohydrates	gen1513	0.12	8.33333	-3.056	3.99472e-12	1.18114e-10	0.1194	0.0833	9103	16395	2396	2026	1644	17169	6273	23870	1875	1744	2068	8832.97	15771	1896
galP	PFCIRM138_02225	Sodium:galactoside symporter	CDS		1.2.4 Transport/binding of carbohydrates	gen1997	0.403	2.48139	-1.311	0.000420135	0.0017815	0.0961	0.0805	8398	7215	6861	3044	2664	11846	5787	10504	5369	2620	3351	6579.41	9379	3780
PFCIRM138_02775	PFCIRM138_02775	sugar transporter, major facilitator superfamily	CDS		1.2.4 Transport/binding of carbohydrates	gen50	0.286	3.4965	-1.806	0.00280826	0.00922833	0.2458	0.09	2340	406	66	549	226	620	1612	591	52	472	284	605.39	941	269
PFCIRM138_03105	PFCIRM138_03105	IM protein of monosaccharide ABC transporter (MOS:undef)	CDS		1.2.4 Transport/binding of carbohydrates	gen680	0.349	2.86533	-1.52	0.00189062	0.00650532	0.1617	0.1688	745	304	109	314	128	526	513	443	85	270	161	333.13	494	172
lldP	PFCIRM138_05920	L-lactate permease	CDS		1.2.4 Transport/binding of carbohydrates	gen1400	0.257	3.89105	-1.959	8.41496e-10	1.57367e-08	0.0683	0.0845	34419	18216	8732	5944	4756	19470	23717	26521	6833	5116	5983	14606.6	23236	5977
csbX	PFCIRM138_06140	Alpha-ketoglutarate permease	CDS		1.2.4 Transport/binding of carbohydrates	gen1373	0.309	3.23625	-1.696	1.24027e-09	2.17098e-08	0.0524	0.0552	4470	1331	758	1059	573	2186	3080	1938	593	911	721	1571.62	2401	742
slgT	PFCIRM138_08560	Sodium/glucose cotransporter (Na(+)/glucose symporter) 2.A.21.3.2	CDS		1.2.4 Transport/binding of carbohydrates	gen852	0.247	4.04858	-2.016	2.15257e-05	0.000137714	0.1493	0.0639	2608	847	149	805	255	1542	1797	1233	117	693	321	950.43	1524	377
PFCIRM138_09590	PFCIRM138_09590	PTS system, Lactose/Cellobiose or galactitol specific IIB subunit	CDS		1.2.4 Transport/binding of carbohydrates	gen1601	0.475	2.10526	-1.075	0.0172766	0.0430047	0.1404	0.1646	638	324	165	367	170	477	440	472	129	316	214	341.16	463	220
gluA	PFCIRM138_02535	ATP-binding protein of glutamate ABC transporter (PAO : undef : Glutamate )	CDS		1.2.5 Transport/binding of amino-acids	gen821	0.603	1.65837	-0.729	0.0169746	0.0424897	0.0646	0.0895	1076	507	544	563	374	809	741	738	426	485	470	611.47	763	460
PFCIRM138_05630	PFCIRM138_05630	Oligopeptide transporter, OPT family protein.	CDS		1.2.5 Transport/binding of amino-acids	gen568	0.529	1.89036	-0.918	0.000262426	0.00118634	0.0443	0.0583	4665	2024	2008	1697	1310	2676	3215	2947	1571	1461	1648	2252.82	2946	1560
PFCIRM138_05890	PFCIRM138_05890	Amino acid permease. membrane protein	CDS		1.2.5 Transport/binding of amino-acids	gen1221	0.425	2.35294	-1.235	1.71498e-05	0.000114054	0.0575	0.0715	8220	3552	3669	2190	1966	6184	5664	5171	2871	1885	2473	4041.47	5673	2410
PFCIRM138_06700	PFCIRM138_06700	ABC-type transport systems, periplasmic component	CDS		1.2.5 Transport/binding of amino-acids	gen1541	0.189	5.29101	-2.401	2.25201e-06	1.97905e-05	0.1668	0.0554	7269	537	715	545	282	1517	5009	782	559	469	355	1448.43	2436	461
metN	PFCIRM138_06705	Methionine import ATP-binding protein metN	CDS	3.6.3.-	1.2.5 Transport/binding of amino-acids	gen829	0.189	5.29101	-2.405	1.62686e-11	4.09146e-10	0.0824	0.0669	12844	3165	1509	1079	866	3477	8850	4608	1181	929	1089	3355.62	5645	1066
PFCIRM138_06710	PFCIRM138_06710	ABC transporter, permease protein	CDS		1.2.5 Transport/binding of amino-acids	gen1298	0.19	5.26316	-2.397	2.97778e-14	1.14305e-12	0.0641	0.0583	7228	2761	1054	773	533	2379	4981	4020	825	665	670	2256.71	3793	720
PFCIRM138_07320	PFCIRM138_07320	polar amino acid ABC transporter, inner membrane component	CDS		1.2.5 Transport/binding of amino-acids	gen1873	0.289	3.46021	-1.79	3.74663e-12	1.12296e-10	0.0444	0.0555	3821	1656	1147	782	634	3146	2633	2411	898	673	798	1759.74	2730	790
PFCIRM138_07325	PFCIRM138_07325	polar amino acid ABC transporter, binding protein	CDS		1.2.5 Transport/binding of amino-acids	gen1921	0.482	2.07469	-1.053	1.18019e-05	8.35681e-05	0.0399	0.056	2612	1229	1218	875	725	1842	1800	1789	953	753	912	1341.54	1810	873
PFCIRM138_10275	PFCIRM138_10275	binding protein of oligopeptide ABC transporter (OPN : undef : Oligopeptides)	CDS		1.2.5 Transport/binding of amino-acids	gen362	0.341	2.93255	-1.55	8.14896e-08	9.79666e-07	0.0572	0.0721	8533	3737	3177	2215	1553	7267	5880	5441	2486	1906	1954	4155.61	6196	2115
PFCIRM138_10280	PFCIRM138_10280	permease protein of oligopeptide ABC transporter	CDS		1.2.5 Transport/binding of amino-acids	gen1753	0.538	1.85874	-0.895	0.0100142	0.0272188	0.0841	0.0791	1375	608	375	827	373	909	947	885	293	712	469	702.68	914	491
argK	PFCIRM138_11650	Kinase ArgK	CDS		1.2.5 Transport/binding of amino-acids	gen1677	0.36	2.77778	-1.473	6.44514e-05	0.000355213	0.0939	0.0844	31679	9610	12236	4994	4283	17647	21829	13991	9574	4298	5388	12121.4	17822	6420
carA	PFCIRM138_03350	Carbamoyl-phosphate synthase small chain	CDS	6.3.5.5	1.2.6 Transport/binding of nucleosides, nucleotides, purines and pyrimidines	gen2011	0.605	1.65289	-0.726	0.00517053	0.01554	0.0476	0.0591	4743	1698	2588	1996	1274	3102	3268	2472	2025	1718	1603	2364.62	2947	1782
codB	PFCIRM138_06545	Permease for cytosine/purines, uracil, thiamine, allantoin	CDS		1.2.6 Transport/binding of nucleosides, nucleotides, purines and pyrimidines	gen1311	0.365	2.73973	-1.452	0.000530935	0.00216329	0.1198	0.0881	1164	600	182	610	265	1064	802	874	142	525	333	623.35	913	333
adk	PFCIRM138_08965	Adenylate kinase (EC 2.7.4.3) (ATP-AMP transphosphorylase)	CDS	2.7.4.3	1.2.6 Transport/binding of nucleosides, nucleotides, purines and pyrimidines	gen819	0.358	2.7933	-1.482	8.95825e-06	6.71255e-05	0.0748	0.1021	1155	514	329	368	215	817	796	748	257	317	270	534.22	787	281
PFCIRM138_03945	PFCIRM138_03945	Forkhead-associated protein	CDS		1.3 Sensors (signal transduction)	gen1347	0.634	1.57729	-0.658	0.0100633	0.0273182	0.0463	0.0615	4698	2100	2997	2226	1538	3481	3237	3057	2345	1916	1935	2661.93	3258	2065
PFCIRM138_03950	PFCIRM138_03950	Forkhead-associated protein	CDS		1.3 Sensors (signal transduction)	gen1250	0.375	2.66667	-1.416	4.62557e-05	0.000267038	0.0816	0.1062	1145	498	417	329	183	729	789	725	326	283	230	513.75	748	280
PFCIRM138_06685	PFCIRM138_06685	Sensor protein, ATP-binding region, ATPase-like:Histidine kinase	CDS	2.7.13.3	1.3 Sensors (signal transduction)	gen1690	0.492	2.03252	-1.023	0.00116254	0.00428222	0.0688	0.0645	2147	900	641	985	396	963	1479	1310	502	848	498	933.41	1251	616
PFCIRM138_09785	PFCIRM138_09785	Sensor protein, ATPase-like:Histidine kinase	CDS	2.7.13.3	1.3 Sensors (signal transduction)	gen890	0.321	3.11526	-1.638	1.19461e-10	2.6138e-09	0.0434	0.0572	2806	1332	699	819	432	1718	1934	1939	547	705	543	1230.93	1864	598
PFCIRM138_09790	PFCIRM138_09790	two-component response regulator	CDS		1.3 Sensors (signal transduction)	gen2013	0.421	2.3753	-1.249	4.36359e-06	3.54927e-05	0.0511	0.0558	4096	1753	1816	966	810	2403	2822	2552	1421	831	1019	1841.54	2592	1090
sdhB3	PFCIRM138_01170	Succinate dehydrogenase	CDS	1.3.99.1	1.4 Membrane bioenergetics (electron transport chain and ATP synthase)	gen421	0.172	5.81395	-2.539	9.67386e-11	2.13802e-09	0.0988	0.0838	34771	10024	5080	2403	1987	11085	23960	14594	3975	2068	2499	9696.93	16546	2847
sdhA3	PFCIRM138_01175	Succinate dehydrogenase flavoprotein subunit	CDS	1.3.99.1	1.4 Membrane bioenergetics (electron transport chain and ATP synthase)	gen1039	0.218	4.58716	-2.195	2.51411e-11	6.11207e-10	0.0714	0.0842	49103	18938	9887	5994	4786	25195	33836	27572	7736	5159	6020	17586.4	28868	6305
sdhC2	PFCIRM138_01180	Succinate dehydrogenase cytochrome B-558 subunit	CDS	1.3.99.1	1.4 Membrane bioenergetics (electron transport chain and ATP synthase)	gen39	0.227	4.40529	-2.136	2.26044e-12	6.96597e-11	0.0613	0.0802	12853	7232	3202	2668	1874	12096	8857	10529	2506	2296	2357	6440.16	10494	2386
mgtE	PFCIRM138_02100	magnesium (Mg2+) transporter	CDS		1.4 Membrane bioenergetics (electron transport chain and ATP synthase)	gen1469	0.615	1.62602	-0.702	0.0119417	0.0317093	0.0551	0.0554	3877	1364	2210	1146	1021	1848	2672	1986	1729	986	1284	1750.94	2169	1333
fdxA	PFCIRM138_02180	Ferredoxin	CDS		1.4 Membrane bioenergetics (electron transport chain and ATP synthase)	gen2126	0.35	2.85714	-1.516	7.42987e-08	8.98152e-07	0.0544	0.0661	7400	3063	2513	1464	1459	4921	5099	4459	1966	1260	1835	3256.94	4826	1687
nuoN	PFCIRM138_05440	NADH dehydrogenase I chain N	CDS	1.6.5.3/1.6.99.5	1.4 Membrane bioenergetics (electron transport chain and ATP synthase)	gen2208	0.165	6.06061	-2.595	2.70315e-13	9.38808e-12	0.0805	0.0813	18583	9254	1770	2074	2235	9851	12805	13473	1385	1785	2811	7018.37	12043	1994
nuoM	PFCIRM138_05445	NADH dehydrogenase I chain M	CDS	1.6.5.3/1.6.99.5	1.4 Membrane bioenergetics (electron transport chain and ATP synthase)	gen1567	0.157	6.36943	-2.67	1.70704e-12	5.38579e-11	0.091	0.0833	22206	11682	1888	2408	2886	13385	15302	17008	1477	2072	3630	8812.39	15232	2393
nuoL	PFCIRM138_05450	NADH dehydrogenase (quinone)	CDS	1.6.99.5	1.4 Membrane bioenergetics (electron transport chain and ATP synthase)	gen189	0.201	4.97512	-2.314	2.59004e-09	4.35924e-08	0.0987	0.0843	27559	13625	2804	3665	4730	17332	18990	19837	2194	3154	5950	11242.8	18720	3766
nuoK	PFCIRM138_05455	NADH dehydrogenase I chain K	CDS	1.6.5.3/1.6.99.5	1.4 Membrane bioenergetics (electron transport chain and ATP synthase)	gen665	0.199	5.02513	-2.329	1.57417e-11	4.00498e-10	0.0776	0.0643	7508	3581	776	994	1228	4709	5174	5214	607	855	1545	3017.31	5032	1002
nuoJ	PFCIRM138_05460	NADH-quinone oxidoreductase chain J (NADH dehydrogenase I, chain J)	CDS	1.6.5.3	1.4 Membrane bioenergetics (electron transport chain and ATP synthase)	gen1571	0.237	4.21941	-2.075	3.61118e-08	4.78864e-07	0.0943	0.082	21063	8460	2332	2778	3518	9578	14514	12317	1825	2391	4425	7508.34	12136	2880
nuoI	PFCIRM138_05465	NADH-quinone oxidoreductase subunit I (NADH dehydrogenase I subunit I) (NDH-1 subunit I)	CDS	1.6.99.5	1.4 Membrane bioenergetics (electron transport chain and ATP synthase)	gen2183	0.246	4.06504	-2.023	1.22314e-09	2.15825e-08	0.0739	0.0771	15361	5727	2028	2282	2140	6449	10585	8338	1587	1964	2692	5269.14	8457	2081
nuoH	PFCIRM138_05470	NADH-quinone oxidoreductase subunit H (NADH dehydrogenase I subunit H)	CDS	1.6.99.5	1.4 Membrane bioenergetics (electron transport chain and ATP synthase)	gen1056	0.314	3.18471	-1.673	1.2256e-06	1.1509e-05	0.0812	0.0845	36051	15572	8451	5473	7035	16805	24842	22672	6613	4710	8850	14081.9	21440	6724
nuoG	PFCIRM138_05475	NADH-quinone oxidoreductase chain G (NADH dehydrogenase I, chain G)	CDS	1.6.99.5	1.4 Membrane bioenergetics (electron transport chain and ATP synthase)	gen554	0.288	3.47222	-1.795	5.09311e-06	4.05227e-05	0.105	0.0845	39170	13492	10022	3791	4975	13632	26991	19643	7842	3263	6258	12938.2	20089	5788
nuoF	PFCIRM138_05480	NADH-quinone oxidoreductase chain F (NADH dehydrogenase I, chain F) (NDH-1, chain F)	CDS	1.6.5.3/1.6.99.5	1.4 Membrane bioenergetics (electron transport chain and ATP synthase)	gen1348	0.196	5.10204	-2.354	1.29231e-08	1.87256e-07	0.1117	0.0836	29894	10640	6173	1997	2105	10927	20599	15491	4830	1719	2648	9369.03	15672	3066
nuoE	PFCIRM138_05485	NADH-quinone oxidoreductase chain E	CDS	1.6.99.5/1.6.5.3	1.4 Membrane bioenergetics (electron transport chain and ATP synthase)	gen1961	0.217	4.60829	-2.206	2.56455e-12	7.79338e-11	0.0651	0.0687	11510	3834	1953	1289	977	4320	7931	5582	1528	1109	1229	3616.65	5944	1289
nuoD	PFCIRM138_05490	NADH-quinone oxidoreductase chain D (EC 1.6.99.5) (NADH dehydrogenase I, chain D)	CDS	1.6.5.3/1.6.99.5	1.4 Membrane bioenergetics (electron transport chain and ATP synthase)	gen703	0.164	6.09756	-2.607	4.95727e-12	1.39058e-10	0.091	0.0829	26929	9613	4342	1827	1697	10747	18556	13996	3398	1572	2135	8400.56	14433	2368
nuoC	PFCIRM138_05495	NADH-quinone oxidoreductase chain C (NADH dehydrogenase I, chain C)	CDS	1.6.5.3/1.6.99.5	1.4 Membrane bioenergetics (electron transport chain and ATP synthase)	gen1503	0.171	5.84795	-2.545	6.68567e-15	2.98536e-13	0.0683	0.0736	12353	4894	2293	1136	884	7030	8512	7125	1794	978	1112	4425.15	7556	1295
nuoB	PFCIRM138_05500	NADH-quinone oxidoreductase chain B	CDS	1.6.99.5/1.6.5.3	1.4 Membrane bioenergetics (electron transport chain and ATP synthase)	gen1983	0.264	3.78788	-1.922	5.93423e-12	1.64356e-10	0.052	0.0604	6547	2662	1691	1030	762	3625	4511	3876	1323	886	959	2530.01	4004	1056
nuoA	PFCIRM138_05505	NADH-quinone oxidoreductase chain	CDS	1.6.99.5	1.4 Membrane bioenergetics (electron transport chain and ATP synthase)	gen500	0.206	4.85437	-2.276	3.8733e-15	1.84234e-13	0.0544	0.0565	4281	2093	1149	642	461	3851	2950	3047	899	553	580	1979.99	3283	677
PFCIRM138_05515	PFCIRM138_05515	electron transfer oxidoreductase	CDS		1.4 Membrane bioenergetics (electron transport chain and ATP synthase)	gen1576	0.332	3.01205	-1.589	3.2108e-08	4.30996e-07	0.0564	0.0634	6652	2911	2322	1214	1181	4261	4584	4238	1817	1045	1486	2905.06	4361	1449
dhbC	PFCIRM138_05520	Menaquinone-specific isochorismate synthase	CDS	5.4.4.2	1.4 Membrane bioenergetics (electron transport chain and ATP synthase)	gen168	0.549	1.82149	-0.865	0.00276458	0.00912165	0.0579	0.0737	1489	664	601	745	416	984	1026	967	470	641	523	768.58	992	545
PFCIRM138_05930	PFCIRM138_05930	iron-sulfur protein	CDS		1.4 Membrane bioenergetics (electron transport chain and ATP synthase)	gen1897	0.168	5.95238	-2.571	2.60882e-13	9.20661e-12	0.0792	0.0827	86542	39823	15558	8727	5778	42528	59634	57979	12174	7511	7268	31182.4	53380	8984
Arth_4141	PFCIRM138_09180	FAD linked oxidase domain protein	CDS		1.4 Membrane bioenergetics (electron transport chain and ATP synthase)	gen1077	0.284	3.52113	-1.815	5.29717e-07	5.31661e-06	0.0887	0.0844	46931	17439	11169	6052	5568	16009	32339	25390	8740	5209	7004	15781.8	24579	6984
sdhC1	PFCIRM138_09875	Succinate dehydrogenase subunit C	CDS	1.3.99.1	1.4 Membrane bioenergetics (electron transport chain and ATP synthase)	gen1702	0.116	8.62069	-3.107	4.26903e-21	6.67189e-19	0.0663	0.0723	8151	6323	946	1278	617	7731	5617	9206	740	1100	776	4194.99	7518	872
sdhA	PFCIRM138_09880	Succinate dehydrogenase, subunit A	CDS	1.3.99.1	1.4 Membrane bioenergetics (electron transport chain and ATP synthase)	gen1715	0.113	8.84956	-3.147	1.81938e-18	1.59232e-16	0.0785	0.0836	27420	14046	2769	2035	1377	10696	18894	20450	2167	1751	1732	9281.73	16680	1883
sdhB	PFCIRM138_09885	Succinate dehydrogenase, subunit B	CDS	1.3.99.1	1.4 Membrane bioenergetics (electron transport chain and ATP synthase)	gen273	0.115	8.69565	-3.114	5.13726e-16	2.81008e-14	0.0901	0.0772	17509	7722	1726	1176	729	5103	12065	11243	1351	1012	917	5281.74	9470	1093
moxR	PFCIRM138_09925	ATPases MoxR family	CDS		1.4 Membrane bioenergetics (electron transport chain and ATP synthase)	gen143	0.477	2.09644	-1.069	0.000121467	0.000612375	0.0534	0.0644	1519	871	848	684	450	1505	1047	1268	664	589	566	939.75	1273	606
atpF	PFCIRM138_10490	ATP synthase B chain (F0F1 ATP synthase subunit B)	CDS	3.6.3.14	1.4 Membrane bioenergetics (electron transport chain and ATP synthase)	gen1570	0.554	1.80505	-0.852	0.00200057	0.00682877	0.0534	0.0561	3085	1711	2317	1269	926	2735	2126	2491	1813	1092	1165	1903.64	2451	1357
atpH	PFCIRM138_10495	ATP synthase delta chain	CDS	3.6.3.14	1.4 Membrane bioenergetics (electron transport chain and ATP synthase)	gen2042	0.509	1.96464	-0.975	0.000182201	0.000855483	0.0474	0.0565	3683	1929	2112	1301	981	2529	2538	2808	1653	1120	1234	1980.32	2625	1336
atpA	PFCIRM138_10500	ATP synthase subunit alpha (ATPase subunit alpha) (ATP synthase F1 sector subunit alpha)	CDS	3.6.3.14	1.4 Membrane bioenergetics (electron transport chain and ATP synthase)	gen760	0.412	2.42718	-1.279	2.39079e-05	0.000149887	0.0637	0.0755	10752	4225	4678	2828	1890	6996	7409	6151	3660	2434	2377	4838.02	6852	2824
atpG	PFCIRM138_10505	ATP synthase gamma chain (ATP synthase F1 sector gamma subunit)	CDS	3.6.3.14	1.4 Membrane bioenergetics (electron transport chain and ATP synthase)	gen2212	0.41	2.43902	-1.287	1.16992e-05	8.31098e-05	0.0597	0.0591	5611	1905	2399	1353	853	3406	3866	2774	1877	1164	1073	2360.15	3349	1371
atpD	PFCIRM138_10510	ATP synthase subunit beta (ATPase subunit beta) (ATP synthase F1 sector subunit beta)	CDS	3.6.3.14	1.4 Membrane bioenergetics (electron transport chain and ATP synthase)	gen104	0.43	2.32558	-1.219	0.000463891	0.00193701	0.0847	0.0774	12217	4279	6186	2559	2048	7746	8418	6230	4840	2202	2576	5335.49	7465	3206
atpC	PFCIRM138_10515	ATP synthase epsilon chain (ATP synthase F1 sector epsilon subunit)	CDS	3.6.3.14	1.4 Membrane bioenergetics (electron transport chain and ATP synthase)	gen323	0.477	2.09644	-1.068	7.11461e-05	0.000386272	0.0502	0.0552	3407	1278	1719	919	759	2272	2348	1861	1345	791	955	1595.27	2160	1030
nifJ1	PFCIRM138_10755	Pyruvate synthase/Pyruvate-flavodoxin oxidoreductase	CDS	1.2.7.1	1.4 Membrane bioenergetics (electron transport chain and ATP synthase)	gen1086	0.271	3.69004	-1.885	6.87215e-07	6.68278e-06	0.0973	0.0817	139900	53208	35550	16528	13869	45925	96402	77467	27817	14225	17446	46546.9	73265	19829
PFCIRM138_10760	PFCIRM138_10760	FAD-dependent pyridine nucleotide-disulphide oxidoreductase:4Fe-4S ferredoxin, iron-sulfur binding:Aromatic-ring hydroxylase	CDS		1.4 Membrane bioenergetics (electron transport chain and ATP synthase)	gen1164	0.293	3.41297	-1.77	4.79678e-08	6.17374e-07	0.0714	0.084	41158	21887	14014	7720	6785	28962	28361	31866	10966	6644	8535	19222.2	29730	8715
PFCIRM138_12020	PFCIRM138_12020	Fe-S oxidoreductases family 2	CDS		1.4 Membrane bioenergetics (electron transport chain and ATP synthase)	gen1480	0.588	1.70068	-0.766	0.0186388	0.0455867	0.0746	0.0607	2064	721	637	1321	552	1491	1422	1050	498	1137	694	1048.79	1321	776
tatB	PFCIRM138_02115	Sec-independent protein translocase protein TatB precursor	CDS		1.6 Protein secretion	gen1605	0.489	2.04499	-1.031	0.0038112	0.011845	0.0874	0.1105	947	380	486	334	244	788	653	553	380	287	307	494.71	665	325
yajC	PFCIRM138_03245	Preprotein translocase subunit YajC	CDS		1.6 Protein secretion	gen20	0.608	1.64474	-0.717	0.0077198	0.0219363	0.0509	0.0557	2163	1080	1705	966	774	2102	1490	1572	1334	831	974	1383.98	1721	1046
secD	PFCIRM138_03250	Protein-export membrane protein secD	CDS		1.6 Protein secretion	gen675	0.397	2.51889	-1.333	4.58026e-07	4.70498e-06	0.0482	0.0599	5101	1998	1863	1613	1084	4181	3515	2909	1458	1388	1364	2469.14	3535	1403
secF	PFCIRM138_03255	Protein-export membrane protein secF	CDS		1.6 Protein secretion	gen2228	0.196	5.10204	-2.35	4.9262e-17	2.99404e-15	0.0507	0.0588	6636	2368	1185	793	535	3625	4573	3448	927	682	673	2321.31	3882	761
secY	PFCIRM138_08960	Preprotein translocase SecY subunit	CDS		1.6 Protein secretion	gen1281	0.413	2.42131	-1.275	2.77801e-07	2.96502e-06	0.0422	0.0555	2549	1288	1006	1009	658	2383	1756	1875	787	868	828	1416.25	2005	828
ftsQ	PFCIRM138_01770	Cell division protein FtsQ	CDS		1.7 Cell division	gen1596	0.375	2.66667	-1.415	0.00013391	0.000667413	0.0929	0.1118	1041	412	269	398	197	820	717	600	210	343	248	489.62	712	267
PFCIRM138_04995	PFCIRM138_04995	ATPase involved in cell division	CDS		1.7 Cell division	gen291	0.479	2.08768	-1.061	2.4266e-05	0.000151697	0.0436	0.0589	2381	931	910	916	551	1582	1641	1355	712	788	693	1128.61	1526	731
gab	PFCIRM138_01700	Aldehyde dehydrogenase (Succinate-semialdehyde dehydrogenase) (NAD-dependent aldehyde dehydrogenase)	CDS	1.2.1.16	2.1 Metabolism of carbohydrates and related molecules	gen1458	0.529	1.89036	-0.919	0.00593897	0.0175364	0.0789	0.0794	14130	4893	7228	3220	3318	6963	9737	7124	5656	2771	4174	6070.65	7941	4200
pfp (pfk)	PFCIRM138_03070	pyrophosphate phosphofructokinase	CDS	2.7.1.90	2.1 Metabolism of carbohydrates and related molecules	gen7	0.318	3.14465	-1.652	2.17301e-07	2.42527e-06	0.0693	0.0779	13499	5283	4501	2286	1987	8108	9302	7692	3522	1967	2499	5514.99	8367	2663
lpd	PFCIRM138_03595	Dihydrolipoyl dehydrogenase (E3 component of alpha keto acid dehydrogenase complexes) (Dihydrolipoamide dehydrogenase)	CDS	1.8.1.4	2.1 Metabolism of carbohydrates and related molecules	gen945	0.504	1.98413	-0.989	0.000895204	0.00338291	0.0626	0.0821	14702	6441	7596	5122	3874	10717	10131	9378	5944	4408	4873	7575.02	10075	5075
PFCIRM138_04560	PFCIRM138_04560	Aldose 1-epimerase	CDS		2.1 Metabolism of carbohydrates and related molecules	gen1049	0.357	2.80112	-1.488	6.01569e-08	7.43634e-07	0.0517	0.0634	6698	2888	2095	1390	1381	4001	4615	4205	1639	1196	1737	2899.01	4274	1524
iolT3	PFCIRM138_05695	iolT3 (myo-inositol transporter iolT3)	CDS		2.1 Metabolism of carbohydrates and related molecules	gen445	0.564	1.77305	-0.827	0.0123053	0.0324776	0.0764	0.0692	1730	674	480	986	467	1040	1192	981	376	849	587	837.47	1071	604
pta	PFCIRM138_07385	Phosphate acetyltransferase	CDS	2.3.1.8	2.1 Metabolism of carbohydrates and related molecules	gen1307	0.23	4.34783	-2.122	8.9026e-14	3.3015e-12	0.0532	0.0598	4807	2357	1201	1012	749	5247	3312	3432	940	871	942	2457.26	3997	918
ackA	PFCIRM138_07390	Acetate kinase	CDS	2.7.2.1	2.1 Metabolism of carbohydrates and related molecules	gen1872	0.204	4.90196	-2.291	8.17228e-19	8.1277e-17	0.0431	0.0554	4592	1672	710	776	427	3019	3164	2434	556	668	537	1729.65	2872	587
glmS	PFCIRM138_10925	Glucosamine--fructose-6-phosphate aminotransferase ( Hexosephosphate aminotransferase, D-fructose-6-phosphate amidotransferase)	CDS	2.6.1.16	2.1 Metabolism of carbohydrates and related molecules	gen110	0.613	1.63132	-0.706	0.0068971	0.0198825	0.0483	0.0597	4105	2070	2875	1917	1308	3205	2829	3014	2250	1650	1645	2432.11	3016	1848
glpK	PFCIRM138_01325	Glycerol kinase (ATP:glycerol 3-phosphotransferase) (Glycerokinase) (GK)	CDS	2.7.1.30	2.1.1 Specific carbohydrate metabolic pathway	gen1342	0.157	6.36943	-2.674	4.40481e-10	8.68264e-09	0.1167	0.0843	13065	22215	4096	3321	2544	17759	9003	32343	3205	2858	3200	11394.7	19702	3088
citE	PFCIRM138_02095	Citrate lyase beta chain (Citrase beta chain) (Citrate(Pro-3S)-lyase beta chain)	CDS	4.1.3.6/4.1.3.34	2.1.1 Specific carbohydrate metabolic pathway	gen1401	0.582	1.71821	-0.782	0.0029122	0.00948198	0.0482	0.057	2806	980	1007	1242	710	1363	1934	1427	788	1069	893	1245.64	1575	917
lacZ	PFCIRM138_02220	Beta-galactosidase (Lactase) LacZ	CDS	3.2.1.23	2.1.1 Specific carbohydrate metabolic pathway	gen2047	0.308	3.24675	-1.699	9.75878e-07	9.24338e-06	0.0821	0.0841	36414	19399	14803	6403	6693	29475	25092	28243	11583	5511	8419	18054	27603	8504
glpB	PFCIRM138_02595	Anaerobic glycerol-3-phosphate dehydrogenase subunit B	CDS	1.1.5.3	2.1.1 Specific carbohydrate metabolic pathway	gen1368	0.501	1.99601	-0.998	0.000120189	0.000608734	0.0472	0.0603	4486	2645	2369	1840	1262	3099	3091	3851	1854	1584	1588	2510.91	3347	1675
glpC	PFCIRM138_02600	Anaerobic glycerol-3-phosphate dehydrogenase subunit C	CDS	1.1.5.3	2.1.1 Specific carbohydrate metabolic pathway	gen683	0.462	2.1645	-1.116	3.0035e-05	0.000182546	0.0499	0.0648	5050	3401	2534	2253	1530	4240	3480	4952	1983	1939	1925	3086.38	4224	1949
otsA	PFCIRM138_03000	Trehalose-6-phosphate synthase (Alpha,alpha-trehalose-phosphate synthase)	CDS	2.4.1.15	2.1.1 Specific carbohydrate metabolic pathway	gen1325	0.616	1.62338	-0.698	0.00748217	0.021428	0.0483	0.0647	5908	2423	3212	2381	1944	3772	4071	3528	2513	2049	2445	3063.04	3790	2336
rmlA (rfbA)	PFCIRM138_03685	Glucose-1-phosphate thymidylyltransferase	CDS	2.7.7.24	2.1.1 Specific carbohydrate metabolic pathway	gen2004	0.629	1.58983	-0.669	0.00798454	0.0226181	0.0446	0.0577	2327	996	1390	934	691	1336	1603	1450	1088	804	869	1191.78	1463	920
galK2	PFCIRM138_03990	Galactokinase	CDS	2.7.1.6	2.1.1 Specific carbohydrate metabolic pathway	gen1181	0.541	1.84843	-0.886	0.000178247	0.000843374	0.0388	0.0561	2449	1142	1221	1045	758	1840	1688	1663	955	899	954	1333.14	1730	936
araM	PFCIRM138_04585	L-arabinose utilization protein	CDS		2.1.1 Specific carbohydrate metabolic pathway	gen981	0.355	2.8169	-1.493	8.29737e-05	0.000441719	0.0979	0.0737	1836	681	252	705	321	1142	1265	991	197	607	404	767.7	1133	403
iolA (msdA)	PFCIRM138_05700	iolA (Myo-inositol catabolism IolA protein) (Methylmalonic acid semialdehyde dehydrogenase)	CDS	1.2.1.27	2.1.1 Specific carbohydrate metabolic pathway	gen2164	0.539	1.85529	-0.893	0.00264533	0.00882316	0.0615	0.0609	1923	824	622	1044	642	1545	1325	1200	487	899	808	1043.81	1357	731
iolB	PFCIRM138_05710	iolB (Myo-inositol catabolism IolB protein)	CDS		2.1.1 Specific carbohydrate metabolic pathway	gen250	0.464	2.15517	-1.108	0.000483681	0.00200815	0.069	0.0922	1132	553	409	501	299	845	780	805	320	431	376	592.95	810	376
PFCIRM138_05815	PFCIRM138_05815	Methylmalonyl-CoA carboxytransferase 5S subunit. (transcarboxylase 5S) 505 bp	CDS	2.1.3.1	2.1.1 Specific carbohydrate metabolic pathway	gen59	0.546	1.8315	-0.873	0.0054605	0.0163442	0.0701	0.0803	122293	69705	86895	55064	42471	123416	84269	101485	67994	47391	53425	79663.3	103057	56270
mmdA	PFCIRM138_05820	Methylmalonyl-CoA carboxytransferase 12S subunit (EC2.1.3.1) (Transcarboxylase 12S subunit). 610 bp	CDS	2.1.3.1	2.1.1 Specific carbohydrate metabolic pathway	gen753	0.417	2.39808	-1.261	0.000126624	0.000635443	0.0756	0.0814	86393	45720	49262	28646	21770	90954	59531	66565	38547	24654	27385	51272.6	72350	30195
PFCIRM138_05825	PFCIRM138_05825	Methylmalonyl-CoA carboxyltransferase 12S subunit	CDS		2.1.1 Specific carbohydrate metabolic pathway	gen1767	0.447	2.23714	-1.161	0.000239948	0.00108923	0.07	0.082	12930	6579	7454	4567	3338	12737	8910	9578	5833	3931	4199	7531.25	10408	4654
bccp	PFCIRM138_05830	Methylmalonyl-CoA carboxytransferase , 1.3S subunit (Transcarboxylase, 1.3S subunit). 123bp	CDS	2.1.3.1	2.1.1 Specific carbohydrate metabolic pathway	gen503	0.344	2.90698	-1.54	6.69595e-06	5.17694e-05	0.0805	0.0842	18705	10325	9499	5502	3629	20747	12889	15032	7433	4735	4565	10900.3	16223	5578
galE2	PFCIRM138_06490	UDP-glucose 4-epimerase	CDS	5.1.3.2	2.1.1 Specific carbohydrate metabolic pathway	gen1857	0.549	1.82149	-0.866	0.000388759	0.00167442	0.0414	0.0575	2087	1150	1031	1069	671	1576	1438	1674	807	920	844	1209.81	1563	857
PFCIRM138_07970	PFCIRM138_07970	inositol-1-phosphate synthase	CDS	5.5.1.4	2.1.1 Specific carbohydrate metabolic pathway	gen826	0.319	3.1348	-1.65	1.90534e-07	2.18266e-06	0.0685	0.0813	13639	7919	5332	2952	2752	11000	9398	11529	4172	2541	3462	7017.13	10642	3392
treS	PFCIRM138_10590	Trehalose synthase	CDS	5.4.99.16	2.1.1 Specific carbohydrate metabolic pathway	gen828	0.501	1.99601	-0.997	0.000112772	0.000580577	0.0464	0.0552	2273	1486	1422	1250	715	2442	1566	2163	1113	1076	899	1543.2	2057	1029
pccB	PFCIRM138_11390	Propionyl-CoA carboxylase beta chain	CDS	6.4.1.3	2.1.1 Specific carbohydrate metabolic pathway	gen246	0.319	3.1348	-1.65	6.20638e-10	1.17065e-08	0.0481	0.0569	4177	2042	1020	1389	769	3445	2878	2973	798	1195	967	2042.8	3099	987
galT	PFCIRM138_11840	Galactose-1-phosphate uridylyltransferase (UDP-glucose---hexose-1-phosphate uridylyltransferase)	CDS	2.7.7.12	2.1.1 Specific carbohydrate metabolic pathway	gen306	0.539	1.85529	-0.893	0.00560477	0.0167074	0.0728	0.0575	2006	1161	620	1461	628	1631	1382	1690	485	1257	790	1206.09	1568	844
tpi1	PFCIRM138_01580	triosephosphate isomerase 1	CDS	5.3.1.1	2.1.2 Main glycolytic pathways	gen924	0.505	1.9802	-0.985	0.00658728	0.0191917	0.0926	0.0767	12044	4919	6352	2320	2682	4999	8299	7162	4970	1997	3374	5133.52	6820	3447
pgk	PFCIRM138_01585	Phosphoglycerate kinase	CDS	2.7.2.3	2.1.2 Main glycolytic pathways	gen1165	0.449	2.22717	-1.154	0.00023461	0.00107391	0.0689	0.0783	10924	5751	5869	2962	2651	7412	7527	8373	4592	2549	3335	5631.52	7771	3492
pyk1	PFCIRM138_01725	Pyruvate kinase 1	CDS	2.7.1.40	2.1.2 Main glycolytic pathways	gen1243	0.47	2.12766	-1.088	0.000538136	0.00218836	0.0694	0.0795	10309	5532	6444	3530	2891	9752	7104	8054	5042	3038	3637	6104.44	8303	3906
gmp	PFCIRM138_03115	Phosphoglycerate mutase (D-phosphoglycerate 2,3-phosphomutase)	CDS	5.4.2.1	2.1.2 Main glycolytic pathways	gen1474	0.507	1.97239	-0.979	0.00123669	0.0044948	0.0633	0.083	1325	578	488	601	352	890	913	842	382	517	443	664.38	882	447
ldh1	PFCIRM138_03305	L-Lactate dehydrogenase	CDS	1.1.1.27	2.1.2 Main glycolytic pathways	gen897	0.466	2.14592	-1.101	6.1813e-06	4.84756e-05	0.0409	0.0566	2710	1126	965	1065	614	1737	1867	1639	755	917	772	1281.24	1748	815
fba1	PFCIRM138_05675	Fructose-bisphosphate aldolase class II	CDS	4.1.2.13	2.1.2 Main glycolytic pathways	gen1099	0.53	1.88679	-0.915	0.00770202	0.0219142	0.0835	0.0842	21423	9928	13485	5494	5858	13499	14762	14454	10552	4728	7369	10894.1	14238	7550
pfkA	PFCIRM138_11975	6-phosphofructokinase	CDS	2.7.1.11	2.1.2 Main glycolytic pathways	gen2244	0.457	2.18818	-1.13	7.04128e-05	0.000385158	0.0555	0.0668	1960	693	809	632	384	1274	1351	1009	633	544	483	882.29	1211	553
gmpB	PFCIRM138_12110	phosphoglycerate mutase	CDS	5.4.2.1	2.1.2 Main glycolytic pathways	gen1343	0.464	2.15517	-1.107	0.00493771	0.0148811	0.1065	0.1347	1010	348	336	314	197	478	696	507	263	270	248	410.34	560	260
mdh	PFCIRM138_11215	Malate dehydrogenase	CDS	1.1.1.37	2.1.3 TCA cycle	gen1405	0.522	1.91571	-0.938	0.00276718	0.00912165	0.0696	0.0813	82173	55592	53110	34372	30503	72294	56623	80937	41558	29582	38371	53227.5	69951	36504
fumC	PFCIRM138_02190	Fumarate hydratase, class-II	CDS	4.2.1.2	2.1.3 TCA cycle	gen1310	0.47	2.12766	-1.089	0.000449669	0.00188482	0.0678	0.0833	44132	24064	23191	15022	13157	35889	30410	35035	18147	12929	16551	24826.8	33778	15876
icd	PFCIRM138_11220	Putative isocitrate/isopropylmalate dehydrogenase	CDS	1.1.1.42	2.1.3 TCA cycle	gen672	0.485	2.06186	-1.045	0.000411405	0.00175468	0.0616	0.0765	8263	4945	4947	3330	2574	7698	5694	7200	3871	2866	3238	5094.32	6864	3325
cat	PFCIRM138_06615	Coenzyme A transferase (Putative succinyl-CoA or butyryl-CoA:coenzyme A transferase)	CDS	2.8.3.-	2.1.4 Substrate-specific entries to carbohydrate metabolic pathway	gen1394	0.421	2.3753	-1.247	0.000118925	0.000603732	0.0734	0.0824	74293	34869	33118	17343	17704	47864	51193	50766	25914	14926	22270	35489.1	49941	21037
rmlB (rfbB)	PFCIRM138_06940	DTDP-glucose 4,6-dehydratase	CDS	4.2.1.46	2.1.4 Substrate-specific entries to carbohydrate metabolic pathway	gen1595	0.492	2.03252	-1.023	6.69499e-05	0.000368056	0.046	0.058	3869	1945	2035	1490	1185	3376	2666	2832	1592	1282	1491	2206.53	2958	1455
argH	PFCIRM138_00980	Argininosuccinate lyase (Arginosuccinase)	CDS	4.3.2.1	2.2 Metabolism of amino acids and related molecules	gen919	0.479	2.08768	-1.061	3.70054e-05	0.000217655	0.0456	0.0604	2039	1015	789	857	563	1421	1405	1478	617	738	708	1061.14	1435	688
argJ	PFCIRM138_01005	Arginine biosynthesis bifunctional protein argJ (Glutamate N-acetyltransferase) (Ornithine acetyltransferase) (Ornithine transacetylase) (OATase)	CDS	2.3.1.1	2.2 Metabolism of amino acids and related molecules	gen2169	0.347	2.88184	-1.526	2.97705e-07	3.16204e-06	0.0597	0.0697	1993	788	457	625	306	1167	1373	1147	358	538	385	828.06	1229	427
argC	PFCIRM138_01010	N-acetyl-gamma-glutamyl-phosphate reductase (AGPR) (N- acetyl-glutamate semialdehyde dehydrogenase) (NAGSA dehydrogenase)	CDS	1.2.1.38	2.2 Metabolism of amino acids and related molecules	gen99	0.256	3.90625	-1.963	1.72306e-12	5.38579e-11	0.0506	0.0658	2121	985	514	406	283	1426	1462	1434	402	349	356	904.82	1441	369
hisG	PFCIRM138_01065	ATP phosphoribosyltransferase	CDS	2.4.2.17	2.2 Metabolism of amino acids and related molecules	gen1852	0.633	1.57978	-0.66	0.00677543	0.0196093	0.0415	0.0575	2139	971	1303	1080	679	1542	1474	1414	1020	929	854	1205.49	1477	934
hisE	PFCIRM138_01070	Phosphoribosyl-ATP pyrophosphohydrolase	CDS	3.6.1.31	2.2 Metabolism of amino acids and related molecules	gen880	0.501	1.99601	-0.998	0.00289431	0.00945188	0.0775	0.0917	931	492	607	392	303	1030	642	716	475	337	381	596.92	796	398
trpD	PFCIRM138_01950	Anthranilate phosphoribosyltransferase	CDS	2.4.2.18	2.2 Metabolism of amino acids and related molecules	gen772	0.271	3.69004	-1.882	4.61781e-13	1.55442e-11	0.045	0.0556	4131	1858	1195	761	573	2971	2847	2705	935	655	721	1805.58	2841	770
PFCIRM138_02155	PFCIRM138_02155	Lysine decarboxylase	CDS		2.2 Metabolism of amino acids and related molecules	gen1292	0.463	2.15983	-1.112	1.14278e-05	8.14464e-05	0.0445	0.0554	3894	1421	1180	1492	848	2320	2683	2069	923	1284	1067	1724.43	2357	1091
PFCIRM138_02175	PFCIRM138_02175	aminotransferase	CDS	2.6.1.-	2.2 Metabolism of amino acids and related molecules	gen2250	0.317	3.15457	-1.658	8.97831e-11	2.02521e-09	0.044	0.0552	3561	1667	1103	728	549	2003	2454	2427	863	627	691	1510.67	2295	727
hisC	PFCIRM138_03200	Histidinol-phosphate aminotransferase (Imidazole acetol- phosphate transaminase)	CDS	2.6.1.9	2.2 Metabolism of amino acids and related molecules	gen557	0.518	1.9305	-0.948	0.000166389	0.000793158	0.0441	0.0562	3064	1118	1231	989	703	1466	2111	1628	963	851	884	1317.22	1735	899
hisB	PFCIRM138_03205	Imidazoleglycerol-phosphate dehydratase (IGPD)	CDS	4.2.1.19	2.2 Metabolism of amino acids and related molecules	gen1024	0.44	2.27273	-1.186	0.000100791	0.000523823	0.0635	0.0858	1198	621	540	411	316	942	826	904	423	354	398	640.98	891	392
hisA	PFCIRM138_03215	Phosphoribosyl isomerase A (1-(5-phosphoribosyl)-5-[(5- phosphoribosylamino)methylideneamino] imidazole-4-carboxamide isomerase) (Phosphoribosylformimino-5-aminoimidazole carboxamide ribotide isomerase) (N-(5 -phosphoribosyl)anthranilate isomerase) (PRAI)	CDS	5.3.1.16	2.2 Metabolism of amino acids and related molecules	gen1976	0.5	2	-1.001	0.000374691	0.00162341	0.0549	0.0605	1885	975	1146	613	548	1515	1299	1420	897	528	689	1057.84	1411	705
carB (pyrA)	PFCIRM138_03355	Carbamoyl-phosphate synthase large chain (Carbamoyl- phosphate synthetase ammonia chain)	CDS	6.3.5.5	2.2 Metabolism of amino acids and related molecules	gen2249	0.397	2.51889	-1.332	5.46947e-05	0.000306851	0.0757	0.0813	17581	6157	6975	3741	2612	9039	12115	8964	5458	3220	3286	7013.47	10039	3988
metH	PFCIRM138_03425	methionine synthase (5-methyltetrahydrofolate:L-homocysteine S-methyltransferase)	CDS	2.1.1.13	2.2 Metabolism of amino acids and related molecules	gen2014	0.474	2.1097	-1.076	1.94111e-05	0.00012716	0.0442	0.0564	4211	1680	1504	1679	933	2655	2902	2446	1177	1445	1174	1966.4	2668	1265
ilvC	PFCIRM138_04880	Ketol-acid reductoisomerase (Acetohydroxy-acid isomeroreductase) (Alpha-keto-beta-hydroxylacil reductoisomerase)	CDS	1.1.1.86	2.2 Metabolism of amino acids and related molecules	gen1468	0.208	4.80769	-2.262	6.30963e-17	3.73121e-15	0.0471	0.0572	3610	1237	522	563	302	1820	2488	1801	408	485	380	1230.17	2036	424
ilvD	PFCIRM138_05755	Dihydroxy-acid dehydratase	CDS	4.2.1.9	2.2 Metabolism of amino acids and related molecules	gen2075	0.46	2.17391	-1.122	2.62125e-05	0.000162868	0.0489	0.0618	2172	864	751	844	474	1402	1497	1258	588	726	596	1011.11	1386	637
asnB	PFCIRM138_05760	Asparagine synthase (Glutamine-hydrolyzing)	CDS	6.3.5.4	2.2 Metabolism of amino acids and related molecules	gen2261	0.672	1.4881	-0.574	0.0171151	0.0427022	0.0409	0.0559	3242	1484	1929	1811	1142	2312	2234	2161	1509	1559	1437	1868.59	2236	1502
ansA	PFCIRM138_05885	L-asparaginase I	CDS	3.5.1.1	2.2 Metabolism of amino acids and related molecules	gen490	0.472	2.11864	-1.082	8.95295e-05	0.000472026	0.0527	0.0599	2258	1066	1104	611	552	1304	1556	1552	864	526	694	1082.75	1471	695
ask	PFCIRM138_06050	Aspartokinase (Aspartate kinase)	CDS	2.7.2.4	2.2 Metabolism of amino acids and related molecules	gen1878	0.557	1.79533	-0.845	0.00405315	0.0125258	0.0612	0.0708	8384	3290	4560	2453	2196	4598	5777	4790	3568	2111	2762	3934.41	5055	2814
cys2	PFCIRM138_09490	cysteine synthase 2	CDS	2.5.1.47	2.2 Metabolism of amino acids and related molecules	gen623	0.057	17.5439	-4.135	1.47841e-14	6.1033e-13	0.1613	0.083	126022	22228	6888	2283	1298	38683	86839	32362	5390	1965	1633	27811.9	52628	2996
PFCIRM138_09945	PFCIRM138_09945	alanine racemase	CDS		2.2 Metabolism of amino acids and related molecules	gen620	0.444	2.25225	-1.172	0.00146153	0.00519973	0.093	0.1097	1317	392	409	401	200	587	908	571	320	345	252	496.97	689	306
tyrB	PFCIRM138_09990	Aspartate transaminase (Aminotransferase)	CDS	2.6.1.1	2.2 Metabolism of amino acids and related molecules	gen851	0.418	2.39234	-1.259	3.3558e-05	0.000198984	0.0628	0.0799	1599	589	464	547	313	978	1102	858	363	471	394	694.09	979	409
gabT	PFCIRM138_10030	4-aminobutyrate aminotransferase	CDS	2.6.1.19	2.2 Metabolism of amino acids and related molecules	gen764	0.152	6.57895	-2.714	5.20318e-19	5.42122e-17	0.058	0.0552	5150	1684	401	679	319	2524	3549	2452	314	584	401	1637.4	2842	433
lysA	PFCIRM138_10415	Diaminopimelate decarboxylase (DAP decarboxylase)	CDS	4.1.1.20	2.2 Metabolism of amino acids and related molecules	gen304	0.552	1.81159	-0.857	0.000517443	0.00211294	0.0424	0.0557	2207	1210	1224	1260	735	2094	1521	1762	958	1084	925	1390.51	1792	989
thrA/hom	PFCIRM138_10420	Homoserine dehydrogenase	CDS	1.1.1.3	2.2 Metabolism of amino acids and related molecules	gen1847	0.411	2.43309	-1.283	1.76562e-07	2.05489e-06	0.0413	0.0561	3204	1153	1074	878	589	1800	2208	1679	840	756	741	1337.31	1896	779
serB/thrH	PFCIRM138_10425	Phosphoserine phosphatase/homoserine phosphotransferase bifunctional protein	CDS	3.1.3.3	2.2 Metabolism of amino acids and related molecules	gen1125	0.36	2.77778	-1.475	5.99583e-08	7.43634e-07	0.0508	0.063	6288	2454	2209	1505	1199	4692	4333	3573	1729	1295	1508	2854.91	4199	1511
bkdB	PFCIRM138_10640	dihydrolipoyllysine-residue (2-methylpropanoyl)transferase. Lipoamide acyltransferase component of branched-chain alpha-keto acid dehydrogenase complex (E2) (Dihydrolipoamide branched chain transacylase)	CDS	2.3.1.168	2.2 Metabolism of amino acids and related molecules	gen1959	0.375	2.66667	-1.416	2.07938e-07	2.33989e-06	0.0509	0.0552	4545	1433	1399	953	648	2067	3132	2086	1095	820	815	1669.16	2428	910
bkdA2	PFCIRM138_10645	2-oxoisovalerate dehydrogenase subunit beta (EC 1.2.4.4) (Branched- chain alpha-keto acid dehydrogenase E1 component beta chain) (BCKDH E1-beta) Pyruvate dehydrogenase E1 component subunit beta	CDS	1.2.4.4	2.2 Metabolism of amino acids and related molecules	gen1673	0.341	2.93255	-1.554	1.56834e-08	2.24283e-07	0.0511	0.0568	3542	1032	740	866	478	1706	2441	1503	579	745	601	1262.54	1883	642
bkdA1	PFCIRM138_10650	2-oxoisovalerate dehydrogenase subunit alpha (Branched- chain alpha-keto acid dehydrogenase E1 component alpha chain) (BCKDH E1-alpha)	CDS	1.2.4.4	2.2 Metabolism of amino acids and related molecules	gen74	0.524	1.9084	-0.932	0.000109668	0.00056593	0.0404	0.0554	3062	1216	1309	1050	855	1848	2110	1770	1024	904	1076	1455.35	1909	1001
argG	PFCIRM138_10910	Argininosuccinate synthase	CDS	6.3.4.5	2.2 Metabolism of amino acids and related molecules	gen1333	0.324	3.08642	-1.625	2.31022e-07	2.52738e-06	0.0674	0.0755	11776	4851	4055	2086	1704	6757	8115	7063	3173	1795	2144	4840.98	7312	2371
PFCIRM138_11035	PFCIRM138_11035	Chorismate mutase	CDS	5.4.99.5	2.2 Metabolism of amino acids and related molecules	gen2227	0.446	2.24215	-1.166	7.37817e-05	0.00039959	0.0594	0.0695	2004	645	749	593	351	1131	1381	939	586	510	442	831.44	1150	513
cysE	PFCIRM138_11060	Serine acetyltransferase	CDS	2.3.1.30	2.2 Metabolism of amino acids and related molecules	gen2162	0.55	1.81818	-0.863	0.00324044	0.0102755	0.0605	0.056	3231	1623	2377	1047	992	2708	2226	2363	1860	901	1248	1884.35	2432	1336
cys1	PFCIRM138_11065	Cysteine synthase 1	CDS	2.5.1.47	2.2 Metabolism of amino acids and related molecules	gen275	0.585	1.7094	-0.774	0.00184305	0.0063706	0.0431	0.057	2365	1118	1312	908	756	1459	1630	1628	1027	781	951	1245.94	1572	920
prs	PFCIRM138_00255	Ribose-phosphate pyrophosphokinase	CDS	2.7.6.1	2.3 Metabolism of nucleotides and nucleic acids	gen94	0.337	2.96736	-1.571	3.34707e-09	5.34554e-08	0.048	0.0575	5150	1988	1664	1066	801	3146	3549	2894	1302	917	1008	2136.1	3196	1076
pdxT	PFCIRM138_01540	Glutamine amidotransferase subunit pdxT (Glutamine amidotransferase glutaminase subunit pdxT)	CDS	2.6.-.-	2.3 Metabolism of nucleotides and nucleic acids	gen1120	0.44	2.27273	-1.184	0.00300551	0.00967066	0.1101	0.0814	1199	778	237	720	352	877	826	1133	185	620	443	680.65	945	416
purM	PFCIRM138_02340	Phosphoribosylformylglycinamidine cyclo-ligase	CDS	6.3.3.1	2.3 Metabolism of nucleotides and nucleic acids	gen1662	0.628	1.59236	-0.67	0.0156428	0.0397519	0.0539	0.0621	2108	844	1167	813	559	1003	1453	1229	913	700	703	1000.08	1228	772
rnd	PFCIRM138_02805	Ribonuclease D (3 -5 exonuclease)	CDS	3.1.26.3	2.3 Metabolism of nucleotides and nucleic acids	gen782	0.386	2.59067	-1.374	7.06291e-08	8.62896e-07	0.0443	0.0555	2330	1536	1027	915	640	2371	1606	2236	804	787	805	1434.9	2071	799
apt	PFCIRM138_03260	Adenine phosphoribosyltransferase (AMP:diphosphate phospho-D-ribosyltransferase)	CDS	2.4.2.7	2.3 Metabolism of nucleotides and nucleic acids	gen1502	0.32	3.125	-1.645	4.60442e-07	4.70769e-06	0.0709	0.0932	1534	564	366	334	221	785	1057	821	286	287	278	585.77	888	284
pyrD	PFCIRM138_03360	Dihydroorotate dehydrogenase 2	CDS	1.3.3.1	2.3 Metabolism of nucleotides and nucleic acids	gen1775	0.537	1.8622	-0.898	0.000776841	0.00298983	0.0498	0.0569	2885	915	1259	1101	553	1577	1988	1332	985	948	696	1254.28	1632	876
upp	PFCIRM138_04040	Uracil phosphoribosyltransferase (UMP pyrophosphorylase) (UPRTase)	CDS	2.4.2.9	2.3 Metabolism of nucleotides and nucleic acids	gen1804	0.526	1.90114	-0.926	0.0178375	0.0441499	0.1057	0.1381	718	369	326	371	204	549	495	537	255	319	257	401.93	527	277
PFCIRM138_04525	PFCIRM138_04525	ribose-phosphate pyrophosphokinase (RPPK) (Phosphoribosyl pyrophosphate synthetase) (P-Rib-PP synthetase) (PRPP synthetase)	CDS	2.7.6.1	2.3 Metabolism of nucleotides and nucleic acids	gen1019	0.411	2.43309	-1.283	4.5375e-07	4.68305e-06	0.0446	0.0567	4382	1917	1703	1144	964	2778	3020	2791	1333	985	1213	2019.72	2863	1177
pyrE	PFCIRM138_05650	Orotate phosphoribosyltransferase (OPRT) (OPRTase)	CDS	2.4.2.10	2.3 Metabolism of nucleotides and nucleic acids	gen1150	0.602	1.66113	-0.733	0.0134432	0.035058	0.0611	0.0813	1231	613	579	678	396	810	848	892	453	584	498	680.93	850	512
hpt	PFCIRM138_08195	Hypoxanthine phosphoribosyltransferase	CDS	2.4.2.8	2.3 Metabolism of nucleotides and nucleic acids	gen887	0.324	3.08642	-1.628	3.87311e-08	5.10504e-07	0.0587	0.0707	1788	846	638	424	260	1223	1232	1232	499	365	327	813.02	1229	397
gpt	PFCIRM138_09510	Putative purine phosphoribosyltransferase	CDS	2.4.2.-	2.3 Metabolism of nucleotides and nucleic acids	gen542	0.444	2.25225	-1.17	2.25221e-06	1.97905e-05	0.0423	0.0553	3545	1640	1555	1014	863	2316	2443	2388	1217	873	1086	1720.18	2382	1059
PFCIRM138_10750	PFCIRM138_10750	Dihydroorotate dehydrogenase	CDS	1.3.3.1	2.3 Metabolism of nucleotides and nucleic acids	gen2068	0.272	3.67647	-1.88	9.3166e-06	6.91007e-05	0.1213	0.0845	45010	15572	10286	4275	4563	10619	31015	22672	8049	3679	5740	13629	21435	5823
guaB2	PFCIRM138_11030	Inosine-5 -monophosphate dehydrogenase (IMP dehydrogenase) (IMPDH) (IMPD) / GMP reductase	CDS	1.1.1.205	2.3 Metabolism of nucleotides and nucleic acids	gen1349	0.476	2.10084	-1.07	0.000142787	0.00070049	0.0552	0.057	5101	1632	2132	1240	1009	2513	3515	2376	1668	1067	1269	2068.17	2801	1335
purH	PFCIRM138_11200	Phosphoribosylaminoimidazolecarboxamide formyltransferase (AICAR transformylase)	CDS	3.5.4.10/2.1.2.3	2.3 Metabolism of nucleotides and nucleic acids	gen1746	0.398	2.51256	-1.33	3.30222e-05	0.000196338	0.0703	0.0618	2045	980	493	993	388	1510	1409	1427	386	855	488	1012.44	1449	576
ugpQ2	PFCIRM138_00855	Glycerophosphoryl diester phosphodiesterase	CDS	3.1.4.46	2.4 Metabolism of lipids	gen812	0.241	4.14938	-2.052	3.71939e-10	7.46608e-09	0.0701	0.0676	1595	864	320	487	273	1847	1099	1258	250	419	343	869.44	1401	337
cdsA	PFCIRM138_01390	Phosphatidate cytidylyltransferase	CDS	2.7.7.41	2.4 Metabolism of lipids	gen1113	0.516	1.93798	-0.955	0.000585165	0.0023579	0.0534	0.065	1832	834	976	664	435	1174	1262	1214	764	571	547	922.12	1217	627
inhA	PFCIRM138_01455	Enoyl-[acyl-carrier-protein] reductase (NADH)	CDS	1.3.1.9	2.4 Metabolism of lipids	gen1265	0.591	1.69205	-0.758	0.00825452	0.0232743	0.0583	0.0593	5122	2001	2933	1493	1376	2539	3529	2913	2295	1285	1731	2382.07	2994	1770
fabG	PFCIRM138_01460	3-oxoacyl-[acyl-carrier protein] reductase	CDS	1.1.1.100	2.4 Metabolism of lipids	gen1198	0.529	1.89036	-0.92	0.00967845	0.0265015	0.0875	0.1047	898	514	336	540	281	679	619	748	263	465	353	521.27	682	360
plsC3	PFCIRM138_01905	Acyltransferase PlsC	CDS		2.4 Metabolism of lipids	gen929	0.592	1.68919	-0.756	0.00480094	0.0145693	0.0507	0.0562	3915	1580	2297	1257	1145	2298	2698	2300	1797	1082	1440	1935.93	2432	1440
PFCIRM138_02490	PFCIRM138_02490	Phosphatidylglycerophosphate synthase	CDS	2.7.8.5	2.4 Metabolism of lipids	gen277	0.631	1.58479	-0.665	0.0112257	0.0301003	0.0486	0.0566	3521	1622	2442	1405	1213	2580	2426	2362	1911	1209	1526	2002.32	2456	1549
pgs2	PFCIRM138_02870	CDP-diacylglycerol--glycerol-3-phosphate 3-phosphatidyl-transferase	CDS	2.7.8.5	2.4 Metabolism of lipids	gen1069	0.376	2.65957	-1.409	0.000134776	0.000668549	0.0922	0.1135	1052	467	307	398	165	697	725	680	240	343	208	482.01	701	264
PPA2234	PFCIRM138_07360	Long-chain-fatty-acid--CoA ligase/synthetase	CDS	6.2.1.3	2.4 Metabolism of lipids	gen2031	0.574	1.74216	-0.802	0.0029171	0.00948383	0.0512	0.0599	5226	2076	2771	1719	1372	2745	3601	3022	2168	1479	1726	2456.95	3123	1791
pf1861	PFCIRM138_09625	Carboxylic ester hydrolase	CDS	3.1.1.-	2.4 Metabolism of lipids	gen139	0.485	2.06186	-1.045	9.31493e-05	0.000487585	0.0498	0.0552	2782	1456	1168	1604	751	2650	1917	2120	914	1380	945	1654.4	2229	1080
fabF (fabB)	PFCIRM138_09965	3-oxoacyl-[acyl-carrier-protein] synthase ( Beta-ketoacyl-ACP synthase)	CDS	2.3.1.41	2.4 Metabolism of lipids	gen280	0.159	6.28931	-2.652	2.67748e-17	1.83073e-15	0.0625	0.0829	23228	9868	3206	2371	1859	12919	16006	14367	2509	2041	2338	8363.24	14431	2296
acpP	PFCIRM138_09970	Acyl carrier protein (ACP)	CDS		2.4 Metabolism of lipids	gen148	0.169	5.91716	-2.569	1.04897e-18	9.56315e-17	0.0538	0.064	6537	3201	1215	805	746	6157	4504	4660	951	693	938	2984.01	5107	861
fabH	PFCIRM138_09975	3-oxoacyl-(Acyl-carrier-protein) synthase III	CDS	2.3.1.41	2.4 Metabolism of lipids	gen1773	0.145	6.89655	-2.782	1.21132e-22	2.94486e-20	0.0503	0.0618	6514	2953	1020	807	451	5395	4489	4299	798	695	567	2707.15	4728	687
fabD	PFCIRM138_09980	Malonyl CoA-acyl carrier protein transacylase	CDS	2.3.1.39	2.4 Metabolism of lipids	gen894	0.271	3.69004	-1.884	4.08888e-12	1.19286e-10	0.0492	0.058	4571	2244	1358	1174	594	4001	3150	3267	1063	1010	747	2206.37	3473	940
accA	PFCIRM138_11350	Acetyl-CoA carboxylase	CDS	6.4.1.2	2.4 Metabolism of lipids	gen1667	0.598	1.67224	-0.742	0.00763265	0.0217451	0.0548	0.0631	6248	2361	3300	2055	1657	3020	4305	3437	2582	1769	2084	2866.4	3587	2145
PFCIRM138_00065	PFCIRM138_00065	2-dehydropantoate 2-reductase	CDS	1.1.1.169	2.5 Metabolism of coenzymes and prosthetic groups	gen815	0.324	3.08642	-1.624	4.82182e-09	7.64503e-08	0.0516	0.0625	2153	1174	706	487	385	1297	1484	1709	552	419	484	990.87	1497	485
pntB	PFCIRM138_00880	NADH dehydrogenase	CDS	1.6.99.3	2.5 Metabolism of coenzymes and prosthetic groups	gen1231	0.345	2.89855	-1.533	4.96164e-06	3.97658e-05	0.0776	0.0844	35658	14529	13377	6316	6069	22414	24571	21153	10467	5436	7634	15279.2	22713	7846
pntA	PFCIRM138_00885	NAD(P)(+) transhydrogenase (AB-specific).	CDS	1.6.1.2	2.5 Metabolism of coenzymes and prosthetic groups	gen1637	0.331	3.02115	-1.595	9.03725e-07	8.63471e-06	0.0723	0.0843	21617	11514	9125	5254	4382	20240	14896	16763	7140	4522	5512	11512.3	17300	5725
coaD	PFCIRM138_01265	Phosphopantetheine adenylyltransferase (Pantetheine- phosphate adenylyltransferase) (PPAT) (Dephospho-CoA pyrophosphorylase)	CDS	2.7.7.3	2.5 Metabolism of coenzymes and prosthetic groups	gen878	0.55	1.81818	-0.862	0.00465722	0.0141725	0.0646	0.0691	1611	690	584	928	423	1135	1110	1005	457	799	532	839.65	1083	596
dxr	PFCIRM138_01380	1-deoxy-D-xylulose 5-phosphate reductoisomerase (DXP reductoisomerase) (1-deoxyxylulose-5-phosphate reductoisomerase) (2-C- methyl-D-erythritol 4-phosphate synthase)	CDS	1.1.1.267	2.5 Metabolism of coenzymes and prosthetic groups	gen1540	0.569	1.75747	-0.814	0.00346053	0.0108945	0.0538	0.0684	1681	703	715	840	454	1076	1158	1024	559	723	571	851.97	1086	618
pdxS	PFCIRM138_01545	Pyridoxal biosynthesis lyase pdxS	CDS	4.-.-.-	2.5 Metabolism of coenzymes and prosthetic groups	gen796	0.342	2.92398	-1.549	2.04661e-07	2.32019e-06	0.0607	0.0606	4472	2930	1133	1850	1129	4060	3082	4266	887	1592	1420	2551.08	3803	1300
thiL	PFCIRM138_02475	Thiamine monophosphate kinase	CDS	2.7.4.16	2.5 Metabolism of coenzymes and prosthetic groups	gen1358	0.61	1.63934	-0.714	0.00273067	0.00905258	0.0398	0.0555	2363	1301	1429	1155	891	1783	1628	1894	1118	994	1121	1423.06	1768	1078
cobU	PFCIRM138_02970	CobU Bifunctional cobalamin biosynthesis pyrophosphate enzyme	CDS	2.7.7.62	2.5 Metabolism of coenzymes and prosthetic groups	gen1237	0.355	2.8169	-1.493	0.00937282	0.0257588	0.2224	0.2746	580	128	104	133	84	262	400	186	81	114	106	191.51	283	100
cbiA	PFCIRM138_02975	Cobyrinic acid A,C-diamide synthase, CbiA	CDS	6.3.1.-	2.5 Metabolism of coenzymes and prosthetic groups	gen1784	0.487	2.05339	-1.037	0.003179	0.0101099	0.0859	0.0692	2354	620	500	870	401	845	1622	903	391	749	504	835.73	1123	548
cobA2	PFCIRM138_02980	Cob(I)alamin adenosyltransferase	CDS	2.5.1.17	2.5 Metabolism of coenzymes and prosthetic groups	gen794	0.414	2.41546	-1.273	0.0182959	0.0450298	0.1986	0.2495	594	149	131	191	92	298	409	217	103	164	116	217.85	308	128
cbiP/cobQ	PFCIRM138_02985	Cobyric acid synthase CbiP/CobQ	CDS		2.5 Metabolism of coenzymes and prosthetic groups	gen2061	0.464	2.15517	-1.108	0.00590639	0.0175111	0.1114	0.1339	1037	313	283	365	198	520	715	456	221	314	249	412.47	564	261
idsA	PFCIRM138_05435	Heptaprenyl diphosphate synthase component II	CDS	2.5.1.30	2.5 Metabolism of coenzymes and prosthetic groups	gen1429	0.194	5.15464	-2.363	2.83902e-17	1.86231e-15	0.0504	0.0609	6685	3142	1199	755	744	3803	4606	4574	938	650	936	2584.71	4328	841
hemA	PFCIRM138_05765	Glutamyl-tRNA reductase	CDS	1.2.1.70	2.5 Metabolism of coenzymes and prosthetic groups	gen1884	0.299	3.34448	-1.741	5.60156e-09	8.63114e-08	0.0594	0.0659	2200	1073	435	576	328	1096	1516	1562	340	496	413	903.74	1391	416
hemC	PFCIRM138_05770	Porphobilinogen deaminase (PBG) (Hydroxymethylbilane synthase) (HMBS) (Pre-uroporphyrinogen synthase)	CDS	2.5.1.61	2.5 Metabolism of coenzymes and prosthetic groups	gen346	0.332	3.01205	-1.59	0.00125684	0.00456048	0.1633	0.1762	746	348	104	291	116	418	514	507	81	250	146	319.38	480	159
hemE	PFCIRM138_05775	Uroporphyrinogen decarboxylase	CDS	4.1.1.37	2.5 Metabolism of coenzymes and prosthetic groups	gen1612	0.381	2.62467	-1.391	0.00492605	0.0148665	0.1674	0.1168	1128	469	114	516	194	577	777	683	89	444	244	469.12	679	259
hemY	PFCIRM138_05785	Protoporphyrinogen oxidase (PPO) HemY	CDS	1.3.3.4	2.5 Metabolism of coenzymes and prosthetic groups	gen137	0.314	3.18471	-1.671	0.000441385	0.00186438	0.1519	0.1223	1022	429	109	398	173	726	704	625	85	343	218	449.98	685	215
hemB	PFCIRM138_05795	Delta-aminolevulinic acid dehydratase (Porphobilinogen synthase)	CDS	4.2.1.24	2.5 Metabolism of coenzymes and prosthetic groups	gen938	0.267	3.74532	-1.903	4.88431e-05	0.00027903	0.1448	0.1397	965	396	107	304	126	643	665	577	84	262	158	398.01	628	168
ribC (ribE)	PFCIRM138_07880	Riboflavin synthase alpha chain	CDS	2.5.1.9	2.5 Metabolism of coenzymes and prosthetic groups	gen481	0.494	2.02429	-1.017	0.00267583	0.00889775	0.0792	0.0871	1099	772	423	584	332	651	757	1124	331	503	418	630.53	844	417
ribAB	PFCIRM138_07885	GTP cyclohydrolase II protein, Riboflavin biosynthesis protein	CDS	3.5.4.25	2.5 Metabolism of coenzymes and prosthetic groups	gen2216	0.402	2.48756	-1.316	0.000137529	0.000679262	0.0825	0.0575	4690	2550	871	2069	963	2199	3232	3713	682	1781	1211	2136.18	3048	1225
cobA	PFCIRM138_09295	CobA Uroporphyrinogen III methyltransferase	CDS	2.1.1.107	2.5 Metabolism of coenzymes and prosthetic groups	gen395	0.312	3.20513	-1.678	7.93588e-05	0.000424541	0.1205	0.1501	969	384	189	265	123	472	668	559	148	228	155	371.59	566	177
chlD	PFCIRM138_09935	ChlD, Mg-chelatase subunit ChlD	CDS		2.5 Metabolism of coenzymes and prosthetic groups	gen643	0.5	2	-1.001	0.0177944	0.044093	0.1229	0.1583	655	287	242	372	157	547	451	418	189	320	197	353.87	472	235
dkgA	PFCIRM138_10850	2,5-diketo-D-gluconate reductase A	CDS	1.1.1.274	2.5 Metabolism of coenzymes and prosthetic groups	gen2170	0.447	2.23714	-1.161	0.000472627	0.00196598	0.0772	0.0802	14936	5691	6034	2894	3749	8090	10292	8286	4721	2491	4716	6432.65	8889	3976
bluB/cobT2	PFCIRM138_10970	Phosphoribosyltransferase/nitroreductase (fusion gene) (Nicotinate-nucleotide-dimethylbenzimidazole phosphoribosyltransferase)	CDS	1.16.8.1/2.4.2.21	2.5 Metabolism of coenzymes and prosthetic groups	gen847	0.339	2.94985	-1.562	1.9317e-08	2.74452e-07	0.0527	0.0615	6878	2837	1839	1345	1146	3046	4739	4130	1439	1158	1442	2658.99	3972	1346
folD	PFCIRM138_11205	Methylenetetrahydrofolate dehydrogenase (Bifunctional protein)	CDS	3.5.4.9/1.5.1.5	2.5 Metabolism of coenzymes and prosthetic groups	gen2125	0.397	2.51889	-1.333	2.26637e-07	2.49187e-06	0.0452	0.0586	2647	983	920	686	508	1654	1824	1431	720	590	639	1143.03	1636	650
menB	PFCIRM138_11600	Naphthoate synthase (Dihydroxynaphthoic acid synthetase)	CDS	4.1.3.36	2.5 Metabolism of coenzymes and prosthetic groups	gen615	0.46	2.17391	-1.12	2.98908e-05	0.000182176	0.0495	0.0627	2208	824	781	673	534	1324	1521	1200	611	579	672	984.47	1348	621
cbiL	PFCIRM138_11665	CbiL Precorrin-2 C20-methyltransferase	CDS	2.1.1.151	2.5 Metabolism of coenzymes and prosthetic groups	gen1190	0.43	2.32558	-1.218	0.000134918	0.000668549	0.0694	0.0905	1438	549	443	473	267	743	991	799	347	407	336	603.82	844	363
cbiF	PFCIRM138_11670	CbiF Precorrin-4 C11-methyltransferase	CDS	2.1.1.133	2.5 Metabolism of coenzymes and prosthetic groups	gen2132	0.332	3.01205	-1.592	1.5932e-05	0.000107259	0.0912	0.1022	1235	502	225	423	205	823	851	731	176	364	258	533.79	802	266
cysG/cbiX	PFCIRM138_11685	CysG/CbiX	CDS	4.99.1.3/1.3.1.76/2.1.1.107	2.5 Metabolism of coenzymes and prosthetic groups	gen403	0.441	2.26757	-1.181	0.000866984	0.00329333	0.086	0.1071	1290	447	370	399	240	577	889	651	290	343	302	508.64	706	312
folC	PFCIRM138_12005	Folylpolyglutamate synthase (bifunctionnal enzyme)	CDS	6.3.2.17/6.3.2.12	2.5 Metabolism of coenzymes and prosthetic groups	gen458	0.656	1.52439	-0.608	0.0136418	0.0355335	0.0425	0.058	2221	937	1280	1105	674	1373	1530	1364	1002	951	848	1178.02	1422	934
PFCIRM138_06220	PFCIRM138_06220	NUDIX hydrolase	CDS		2.6 Metabolism of phosphate	gen1399	0.392	2.55102	-1.353	1.56639e-06	1.434e-05	0.0539	0.0658	1839	972	536	662	430	1225	1267	1415	419	570	541	906.2	1302	510
PFCIRM138_08215	PFCIRM138_08215	Inorganic pyrophosphatase	CDS	3.6.1.1	2.6 Metabolism of phosphate	gen2202	0.478	2.09205	-1.064	0.000761251	0.0029376	0.0702	0.0795	10043	5855	6173	3228	3334	9235	6920	8524	4830	2778	4194	6080.37	8226	3934
cysW	PFCIRM138_00915	Sulfate transport system permease protein CysW	CDS		2.7 Metabolism of sulfur	gen1931	0.081	12.3457	-3.62	2.46764e-07	2.68617e-06	0.2855	0.082	3674	477	28	218	74	494	2532	694	22	188	93	670.52	1240	101
cysT	PFCIRM138_00920	Sulphate transport system permease protein 2:Sulfate ABC transporter, permease protein CysT	CDS		2.7 Metabolism of sulfur	gen619	0.097	10.3093	-3.368	6.59678e-07	6.47253e-06	0.2726	0.0768	4027	515	46	263	97	442	2775	750	36	226	122	725.13	1322	128
PFCIRM138_00925	PFCIRM138_00925	Sulfate-binding protein precursor	CDS		2.7 Metabolism of sulfur	gen260	0.118	8.47458	-3.078	4.73853e-05	0.000272123	0.3498	0.0812	4157	277	47	299	108	360	2864	403	37	257	136	676.36	1209	143
nirA2/sir2	PFCIRM138_00930	Sulfite reductase [ferredoxin]	CDS	1.8.7.1	2.7 Metabolism of sulfur	gen185	0.076	13.1579	-3.717	1.19635e-09	2.14558e-08	0.2164	0.0717	24428	1931	996	672	294	3076	16833	2811	779	578	370	4074.65	7573	576
cysH	PFCIRM138_00935	Putative phosphoadenosine phosphosulfate reductase	CDS	1.8.4.8	2.7 Metabolism of sulfur	gen1332	0.051	19.6078	-4.3	2.48063e-17	1.75084e-15	0.1411	0.0707	19650	3404	729	385	184	3848	13540	4956	570	331	231	3912.93	7448	377
mmcV/cysD	PFCIRM138_00940	Sulfate adenylyltransferase subunit 2 (Sulfate adenylate transferase) (SAT) (ATP-sulfurylase small subunit) (Mitomycin biosynthesis protein V)	CDS	2.7.7.4	2.7 Metabolism of sulfur	gen121	0.035	28.5714	-4.827	7.18646e-27	2.24628e-24	0.1045	0.0612	12931	2429	208	254	122	2753	8910	3536	163	219	153	2622.36	5066	178
cysN	PFCIRM138_00945	Sulfate adenylyltransferase, large subunit/ ATP-sulfurylase, subunit 1 (ATP:sulfate adenylyltransferase)	CDS	2.7.7.4/2.7.1.25	2.7 Metabolism of sulfur	gen2241	0.033	30.303	-4.932	1.71655e-32	9.38953e-30	0.0888	0.079	24206	5395	430	572	230	9642	16680	7855	336	492	289	5882.37	11392	372
norB	PFCIRM138_00010	Nitric-oxide reductase subunit B (nitric-oxide reductase)	CDS	1.7.99.7	2.8 Metabolism of nitrogen/nitrate and nitrite	gen2024	0.475	2.10526	-1.073	0.000688916	0.00271004	0.0704	0.0835	38398	23427	23286	14652	11329	34283	26459	34108	18221	12610	14251	23322.1	31617	15027
glnA1	PFCIRM138_02025	Glutamine synthetase	CDS	6.3.1.2	2.8 Metabolism of nitrogen/nitrate and nitrite	gen1047	0.543	1.84162	-0.882	0.00408826	0.0126165	0.0667	0.078	10420	4477	6201	3318	3163	7835	7180	6518	4852	2856	3979	5536.64	7178	3896
dnaN	PFCIRM138_04255	DNA polymerase III, beta chain	CDS	2.7.7.7	3.1 DNA replication	gen1037	0.493	2.0284	-1.019	0.000558303	0.00225798	0.0613	0.0692	8829	3051	3872	2195	1902	4290	6084	4442	3030	1889	2393	3687.86	4939	2437
PFCIRM138_07260	PFCIRM138_07260	Exonuclease	CDS		3.1 DNA replication	gen1435	0.393	2.54453	-1.346	5.38317e-06	4.26032e-05	0.0592	0.0811	1388	667	485	438	319	1016	956	971	380	377	401	683.52	981	386
PFCIRM138_09150	PFCIRM138_09150	DeaD/DeaH box helicase	CDS		3.1 DNA replication	gen1724	0.583	1.71527	-0.779	0.00197229	0.00675333	0.0442	0.0573	2622	995	1079	1157	680	1367	1807	1449	844	996	855	1219.59	1541	898
pepP	PFCIRM138_02085	Xaa-Pro aminopeptidase I	CDS	3.4.11.9	3.10 Protein degradation	gen1607	0.583	1.71527	-0.78	0.00361727	0.0113066	0.0505	0.0561	4304	1544	2140	1342	1103	2022	2966	2248	1675	1155	1387	1908.8	2412	1406
PFCIRM138_02300	PFCIRM138_02300	Zinc metallopeptidase	CDS		3.10 Protein degradation	gen1716	0.562	1.77936	-0.831	0.00608512	0.0179196	0.065	0.0652	7379	2695	3749	2014	1671	3035	5085	3924	2934	1733	2102	3135.34	4015	2256
PFCIRM138_03755	PFCIRM138_03755	Amidohydrolase (Peptidase M20D) (Putative metal-dependent amidase/aminoacylase/carboxypeptidase)	CDS	3.5.1.-	3.10 Protein degradation	gen1733	0.418	2.39234	-1.26	0.00551416	0.0164822	0.1415	0.1265	989	391	153	465	199	593	681	569	120	400	250	435.71	614	257
map	PFCIRM138_08970	Methionine aminopeptidase (MAP) (Peptidase M)	CDS	3.4.11.18	3.10 Protein degradation	gen631	0.315	3.1746	-1.669	1.48724e-06	1.36726e-05	0.08	0.1006	1121	530	285	384	179	935	772	772	223	330	225	542.88	826	259
PFCIRM138_10230	PFCIRM138_10230	Secreted protease with a PDZ domain	CDS		3.10 Protein degradation	gen598	0.312	3.20513	-1.682	1.76933e-11	4.39921e-10	0.0418	0.0563	2527	1350	766	772	484	2306	1741	1965	599	664	609	1314.23	2004	624
pepN	PFCIRM138_11885	Aminopeptidase N , Lysyl aminopeptidase	CDS	3.4.11.2	3.10 Protein degradation	gen70	0.521	1.91939	-0.94	0.0039231	0.0121734	0.075	0.0818	15149	6540	8621	3950	3961	9055	10439	9522	6746	3400	4983	7357.23	9672	5043
clpP2	PFCIRM138_11955	ATP-dependent Clp protease proteolytic subunit 2 (Endopeptidase Clp 2)	CDS	3.4.21.92	3.10 Protein degradation	gen1616	0.583	1.71527	-0.777	0.0181493	0.0447192	0.0769	0.0814	11794	5644	8558	3962	4375	10410	8127	8217	6696	3410	5503	7060.72	8918	5203
PFCIRM138_05540	PFCIRM138_05540	nuclease (RecB family)	CDS		3.2 DNA restriction and modification (and repair)	gen1803	0.639	1.56495	-0.646	0.0115853	0.030892	0.046	0.0561	2295	1180	1670	959	784	1582	1581	1718	1307	825	986	1333.28	1627	1039
nth	PFCIRM138_06215	Putative endonuclease III	CDS	4.2.99.18	3.2 DNA restriction and modification (and repair)	gen2027	0.536	1.86567	-0.9	0.00227571	0.0076968	0.0615	0.0739	9259	4007	4831	2727	2599	5323	6380	5834	3780	2347	3269	4488.95	5846	3132
PFCIRM138_06795	PFCIRM138_06795	Hypothetical protein	CDS		3.2 DNA restriction and modification (and repair)	gen374	0.466	2.14592	-1.1	0.00888308	0.0246028	0.1218	0.1257	493	496	286	360	243	740	340	722	224	310	306	440.18	601	280
recB	PFCIRM138_10185	Exodeoxyribonuclease V beta chain RecB	CDS	3.1.11.5	3.3 DNA recombination, and repair	gen1483	0.657	1.52207	-0.607	0.015111	0.0387153	0.0436	0.0587	2077	909	1018	1179	713	1368	1431	1323	797	1015	897	1138.51	1374	903
PFCIRM138_11040	PFCIRM138_11040	transcription initiation factor	CDS		3.5.1 Transcription initiation	gen1846	0.631	1.58479	-0.664	0.00899062	0.0248691	0.0458	0.0602	4246	2010	2739	2153	1436	3347	2926	2926	2143	1853	1806	2500.35	3066	1934
rnc	PFCIRM138_01250	Ribonuclease III	CDS	3.1.26.3	3.5.2 Transcription regulation	gen256	0.615	1.62602	-0.701	0.00989615	0.0269985	0.0521	0.056	3160	1417	2136	1239	1259	2784	2177	2063	1671	1066	1584	1891.06	2341	1440
dskA	PFCIRM138_01740	Transcriptional regulators, TraR/DksA family	CDS		3.5.2 Transcription regulation	gen1788	0.433	2.30947	-1.206	7.59694e-06	5.77156e-05	0.0505	0.0647	5267	2938	2589	1889	1525	4950	3629	4277	2026	1626	1918	3071.14	4285	1857
PFCIRM138_01955	PFCIRM138_01955	Response regulator receiver protein	CDS		3.5.2 Transcription regulation	gen775	0.417	2.39808	-1.262	1.98815e-06	1.77554e-05	0.0487	0.0569	4658	1853	1806	1086	1004	2751	3210	2698	1413	935	1263	2044.87	2886	1204
merR1	PFCIRM138_02915	Transcriptional regulator, MerR	CDS		3.5.2 Transcription regulation	gen24	0.587	1.70358	-0.767	0.00113456	0.00419328	0.0389	0.0552	2691	1315	1470	1359	819	1936	1854	1915	1150	1170	1030	1509.16	1902	1117
PFCIRM138_02925	PFCIRM138_02925	Transcriptional regulator, MerR	CDS		3.5.2 Transcription regulation	gen324	0.479	2.08768	-1.062	0.000268439	0.0012012	0.0595	0.0655	6040	2820	3404	1670	1641	4602	4162	4106	2664	1437	2064	3172.53	4290	2055
deoR3	PFCIRM138_04620	Putative regulatory protein, DeoR family	CDS		3.5.2 Transcription regulation	gen1354	0.503	1.98807	-0.991	0.00029069	0.00129528	0.0516	0.0668	1707	817	681	774	457	1161	1176	1189	533	666	575	883.43	1175	591
PFCIRM138_04635	PFCIRM138_04635	Transcriptional Regulator, GntR family protein	CDS		3.5.2 Transcription regulation	gen1657	0.39	2.5641	-1.359	5.99818e-06	4.72087e-05	0.0612	0.0741	1379	708	482	560	338	1316	950	1031	377	482	425	763.5	1099	428
PFCIRM138_06690	PFCIRM138_06690	two component system response regulator	CDS		3.5.2 Transcription regulation	gen1633	0.27	3.7037	-1.888	5.60005e-10	1.07482e-08	0.0618	0.0555	4696	1679	1388	735	426	2671	3236	2444	1086	633	536	1767.68	2784	752
PFCIRM138_08370	PFCIRM138_08370	Two-component system response regulator	CDS		3.5.2 Transcription regulation	gen1076	0.447	2.23714	-1.162	6.73305e-06	5.1873e-05	0.0462	0.0555	3188	1595	1621	1031	895	2829	2197	2322	1268	887	1126	1771.6	2449	1094
sirR	PFCIRM138_08550	Iron dependent repressor	CDS		3.5.2 Transcription regulation	gen1313	0.232	4.31034	-2.106	2.16268e-10	4.59413e-09	0.0714	0.0766	2352	690	311	369	211	930	1621	1005	243	318	265	730.23	1185	275
PFCIRM138_09335	PFCIRM138_09335	Excisionase	CDS		3.5.2 Transcription regulation	gen1881	0.375	2.66667	-1.415	1.4199e-06	1.31086e-05	0.0594	0.0725	9496	3858	3521	2030	1923	6293	6543	5617	2755	1747	2419	4229.07	6151	2307
PFCIRM138_10835	PFCIRM138_10835	two-component response regulator LuxR	CDS		3.5.2 Transcription regulation	gen848	0.544	1.83824	-0.878	0.0085986	0.0240893	0.0772	0.108	950	454	437	435	280	649	655	661	342	374	352	505.53	655	356
PFCIRM138_10890	PFCIRM138_10890	Cell envelope-related transcriptional attenuator	CDS		3.5.2 Transcription regulation	gen933	0.652	1.53374	-0.618	0.00875209	0.0243906	0.0389	0.0559	2382	1139	1517	1168	807	1623	1641	1658	1187	1005	1015	1355.08	1641	1069
rpoC	PFCIRM138_08775	DNA-directed RNA polymerase beta chain (RNAP beta subunit) (Transcriptase beta chain) (RNA polymerase beta subunit)	CDS	2.7.7.6	3.5.3 Transcription elongation	gen656	0.502	1.99203	-0.994	0.00938291	0.0257588	0.1035	0.0845	40403	7884	12639	9591	5939	11702	27841	11478	9890	8254	7471	12772.7	17007	8538
rpoA	PFCIRM138_09015	DNA-directed RNA polymerase alpha chain (RNAP alpha subunit) (Transcriptase alpha chain) (RNA polymerase subunit alpha)	CDS	2.7.7.6	3.5.3 Transcription elongation	gen525	0.253	3.95257	-1.983	1.03406e-09	1.91739e-08	0.0705	0.0774	16803	4450	2505	2846	1655	7597	11579	6479	1960	2449	2082	5357.67	8552	2164
nusG	PFCIRM138_08730	Transcription antitermination protein NusG	CDS		3.5.4 Transcription termination	gen2108	0.57	1.75439	-0.81	0.00287161	0.00940582	0.0518	0.0553	2252	1462	1686	1238	1019	2753	1552	2129	1319	1065	1282	1683.24	2145	1222
spoU1	PFCIRM138_01035	rRNA methylase	CDS		3.6 RNA modification	gen912	0.392	2.55102	-1.35	6.78015e-05	0.000371804	0.078	0.0888	1377	602	331	556	243	834	949	876	259	479	306	617.09	886	348
PFCIRM138_05905	PFCIRM138_05905	tRNA/rRNA methyltransferase	CDS	2.1.1.-	3.6 RNA modification	gen1642	0.481	2.079	-1.057	0.000208186	0.000969175	0.0559	0.0701	1819	709	778	606	374	1045	1253	1032	609	522	470	821.83	1110	534
rsmC	PFCIRM138_06650	rRNA (guanine-N2-)-methyltransferase	CDS	2.1.1.52	3.6 RNA modification	gen459	0.589	1.69779	-0.764	0.0188531	0.045885	0.0736	0.0904	1419	473	543	555	351	612	978	689	425	478	442	603.82	760	448
PFCIRM138_10045	PFCIRM138_10045	GatB_Yqey, GatB/Yqey	CDS		3.6 RNA modification	gen316	0.651	1.5361	-0.62	0.0116735	0.0310347	0.0423	0.059	1965	934	1193	978	700	1368	1354	1360	934	842	881	1122.98	1361	886
orn	PFCIRM138_11780	Oligoribonuclease	CDS	3.1.-.-	3.6 RNA modification	gen69	0.33	3.0303	-1.6	4.50804e-10	8.80678e-09	0.0446	0.0556	3985	1660	1337	869	690	2912	2746	2417	1046	748	868	1789.47	2692	887
gatC	PFCIRM138_12365	Glutamyl-tRNA(Gln) amidotransferase subunit C (Aspartyl/glutamyl-tRNA(Asn/Gln) amidotransferase subunit C)	CDS	6.3.5.-	3.7 Protein synthesis	gen1015	0.437	2.28833	-1.194	8.53042e-05	0.000451927	0.063	0.0843	1203	653	567	428	302	950	829	951	444	368	380	653.67	910	397
gatB	PFCIRM138_12380	Aspartyl/glutamyl-tRNA(Asn/Gln) amidotransferase subunit B (Asp/Glu-ADT subunit B)	CDS	6.3.5.-	3.7 Protein synthesis	gen489	0.343	2.91545	-1.544	3.91307e-08	5.12682e-07	0.054	0.0651	7470	2893	1805	2348	1075	4594	5147	4212	1412	2021	1352	3123.2	4651	1595
rplY	PFCIRM138_00260	Ribosomal protein L25	CDS		3.7.1 Ribosomal proteins	gen1487	0.308	3.24675	-1.701	1.47616e-09	2.56336e-08	0.0533	0.0552	4410	1561	1267	660	610	2250	3039	2273	991	568	767	1648.07	2521	775
rplT	PFCIRM138_01040	50S ribosomal protein L20	CDS		3.7.1 Ribosomal proteins	gen1792	0.276	3.62319	-1.858	5.14937e-08	6.55482e-07	0.078	0.0553	5191	1439	1415	536	504	2314	3577	2095	1107	461	634	1698.09	2662	734
rpmI	PFCIRM138_01045	50S ribosomal protein L35	CDS		3.7.1 Ribosomal proteins	gen690	0.331	3.02115	-1.593	2.71302e-09	4.49704e-08	0.0485	0.0552	3552	1419	1303	742	573	2668	2448	2066	1020	639	721	1593.41	2394	793
rpsA	PFCIRM138_01695	30S ribosomal protein S1	CDS		3.7.1 Ribosomal proteins	gen1274	0.503	1.98807	-0.992	0.00452294	0.0138408	0.0861	0.0845	21077	12076	15457	6700	7156	21312	14524	17582	12095	5766	9002	13380	17806	8954
rpsR	PFCIRM138_05090	30S ribosomal protein S18	CDS		3.7.1 Ribosomal proteins	gen2037	0.487	2.05339	-1.038	0.0007434	0.00288761	0.0665	0.0689	8237	2606	4003	2006	1816	5196	5676	3794	3132	1726	2284	3634.8	4889	2381
rplI	PFCIRM138_05095	50S ribosomal protein L9	CDS		3.7.1 Ribosomal proteins	gen2059	0.46	2.17391	-1.12	0.00066158	0.00261288	0.0757	0.0651	8583	2201	3241	1526	1623	3677	5914	3204	2536	1313	2042	3114.54	4265	1964
rpsK	PFCIRM138_07445	30S ribosomal protein S11	CDS		3.7.1 Ribosomal proteins	gen1752	0.493	2.0284	-1.019	0.000598826	0.00240409	0.0618	0.0585	6207	1503	2009	1514	1306	2684	4277	2188	1572	1303	1643	2277.86	3050	1506
rplA	PFCIRM138_08740	50S ribosomal protein L1	CDS		3.7.1 Ribosomal proteins	gen1074	0.536	1.86567	-0.899	0.0063055	0.0184939	0.0767	0.0805	13758	4765	7679	3599	3656	9139	9480	6937	6009	3097	4599	6543.71	8519	4568
rplJ	PFCIRM138_08755	50S ribosomal protein L10	CDS		3.7.1 Ribosomal proteins	gen1484	0.064	15.625	-3.963	2.54659e-21	4.50899e-19	0.099	0.0845	56896	11604	2753	1414	1366	23264	39206	16894	2154	1217	1718	14075.6	26455	1696
rplL	PFCIRM138_08760	50S ribosomal protein L7/L12	CDS		3.7.1 Ribosomal proteins	gen1071	0.063	15.873	-3.991	2.67902e-21	4.50899e-19	0.1	0.077	23199	4066	908	563	529	7682	15986	5920	710	485	665	5241.32	9863	620
rpsG	PFCIRM138_08785	30S ribosomal protein S7	CDS		3.7.1 Ribosomal proteins	gen1449	0.625	1.6	-0.678	0.0150091	0.0384994	0.0551	0.0657	5543	2507	3909	2188	1940	4339	3820	3650	3059	1883	2440	3198.5	3936	2461
rpsJ	PFCIRM138_08820	30S ribosomal protein S10	CDS		3.7.1 Ribosomal proteins	gen193	0.36	2.77778	-1.474	3.53526e-08	4.71656e-07	0.0486	0.0555	2205	1518	1041	853	565	2553	1519	2210	815	734	711	1423.68	2094	753
rplC	PFCIRM138_08825	50S ribosomal protein L3	CDS		3.7.1 Ribosomal proteins	gen2089	0.339	2.94985	-1.561	1.12463e-09	2.04862e-08	0.0444	0.0555	3050	1646	1071	683	599	1931	2102	2396	838	588	753	1434.78	2143	726
rplD	PFCIRM138_08830	50S ribosomal protein L4	CDS		3.7.1 Ribosomal proteins	gen1465	0.358	2.7933	-1.481	7.94894e-09	1.19125e-07	0.0448	0.0552	4290	1688	1144	1028	678	1933	2956	2458	895	885	853	1663.22	2449	878
rplW	PFCIRM138_08835	50S ribosomal protein L23	CDS		3.7.1 Ribosomal proteins	gen35	0.265	3.77358	-1.914	1.07908e-14	4.54043e-13	0.0404	0.0553	3737	1453	751	781	489	2375	2575	2115	588	672	615	1490	2355	625
rplB	PFCIRM138_08840	50S ribosomal protein L2	CDS		3.7.1 Ribosomal proteins	gen438	0.193	5.18135	-2.37	2.12397e-15	1.05619e-13	0.0578	0.0668	10490	3235	1610	1109	823	4862	7228	4710	1260	954	1035	3341.69	5600	1083
rpsS	PFCIRM138_08845	30S ribosomal protein S19	CDS		3.7.1 Ribosomal proteins	gen1499	0.178	5.61798	-2.493	2.40012e-18	2.0198e-16	0.0515	0.0562	4298	1181	567	461	280	2036	2962	1719	444	397	352	1318.37	2239	398
rplV	PFCIRM138_08850	50S ribosomal protein L22	CDS		3.7.1 Ribosomal proteins	gen737	0.2	5	-2.325	4.93297e-11	1.16057e-09	0.081	0.0552	6452	1380	652	670	416	1609	4446	2009	510	577	523	1612.38	2688	537
rpsC	PFCIRM138_08855	30S ribosomal protein S3	CDS		3.7.1 Ribosomal proteins	gen268	0.18	5.55556	-2.47	8.71511e-12	2.29743e-10	0.0841	0.0572	8442	1677	968	729	430	2414	5817	2442	757	627	541	2099.82	3558	642
rplP	PFCIRM138_08860	50S ribosomal protein L16	CDS		3.7.1 Ribosomal proteins	gen1877	0.135	7.40741	-2.892	7.55137e-14	2.84869e-12	0.0926	0.0553	7259	1268	685	401	258	2103	5002	1846	536	345	325	1692.87	2984	402
rpmC	PFCIRM138_08865	50S ribosomal protein L29	CDS		3.7.1 Ribosomal proteins	gen108	0.131	7.63359	-2.929	2.44451e-13	8.76819e-12	0.0985	0.0566	5510	896	516	308	173	1655	3797	1305	404	265	218	1273.85	2252	296
rpsQ	PFCIRM138_08870	30S ribosomal protein S17	CDS		3.7.1 Ribosomal proteins	gen227	0.165	6.06061	-2.601	1.90391e-10	4.12451e-09	0.1056	0.059	5022	777	473	371	209	1188	3461	1131	370	319	263	1122.03	1927	317
rplN	PFCIRM138_08875	50S ribosomal protein L14	CDS		3.7.1 Ribosomal proteins	gen1232	0.203	4.92611	-2.303	3.47434e-10	7.03876e-09	0.0878	0.0687	13648	2475	1794	1487	765	4982	9405	3603	1404	1280	962	3605.95	5997	1215
rplX	PFCIRM138_08880	50S ribosomal protein L24	CDS		3.7.1 Ribosomal proteins	gen2196	0.19	5.26316	-2.393	4.23758e-10	8.42893e-09	0.0947	0.0552	6395	1142	904	459	326	1879	4407	1663	707	395	410	1576.73	2650	504
rplE	PFCIRM138_08885	50S ribosomal protein L5	CDS		3.7.1 Ribosomal proteins	gen1092	0.183	5.46448	-2.454	2.25015e-09	3.81653e-08	0.1088	0.0736	17413	2834	2464	1219	886	6298	11999	4126	1928	1049	1115	4419.04	7474	1364
rpsN1, rpsZ	PFCIRM138_08895	30S ribosomal protein S14 type Z	CDS		3.7.1 Ribosomal proteins	gen888	0.145	6.89655	-2.783	1.34721e-08	1.93928e-07	0.1502	0.0579	5787	733	564	214	215	1113	3988	1067	441	184	270	1177.32	2056	298
rpsH	PFCIRM138_08900	30S ribosomal protein S8	CDS		3.7.1 Ribosomal proteins	gen1062	0.097	10.3093	-3.358	1.55703e-15	7.94445e-14	0.106	0.0729	19240	2830	1097	728	636	6055	13258	4120	858	627	800	4286.37	7811	762
rplF	PFCIRM138_08905	50S ribosomal protein L6	CDS		3.7.1 Ribosomal proteins	gen1770	0.122	8.19672	-3.032	1.56658e-12	5.04069e-11	0.1133	0.0748	21089	2810	1213	1129	901	6357	14532	4091	949	972	1133	4672.31	8327	1018
rplR	PFCIRM138_08910	ribosomal protein L18	CDS		3.7.1 Ribosomal proteins	gen1070	0.113	8.84956	-3.141	7.64171e-12	2.06421e-10	0.1283	0.0674	16867	2110	919	627	666	3792	11623	3072	719	540	838	3430.57	6162	699
rpsE	PFCIRM138_08915	30S ribosomal protein S5	CDS		3.7.1 Ribosomal proteins	gen1395	0.164	6.09756	-2.608	5.31343e-08	6.72011e-07	0.1466	0.0682	17400	2021	944	1176	981	3258	11990	2942	739	1012	1234	3529.19	6063	995
rpmD	PFCIRM138_08920	50S ribosomal protein L30	CDS		3.7.1 Ribosomal proteins	gen1875	0.132	7.57576	-2.926	2.10341e-09	3.59552e-08	0.1473	0.0577	6067	634	288	265	302	1217	4181	923	225	228	380	1192.29	2107	278
rplO	PFCIRM138_08925	50S ribosomal protein L15	CDS		3.7.1 Ribosomal proteins	gen609	0.101	9.90099	-3.305	9.12326e-12	2.37639e-10	0.141	0.0659	16377	1900	584	600	636	3465	11285	2766	457	516	800	3215	5839	591
rpsD	PFCIRM138_09010	30S ribosomal protein S4	CDS		3.7.1 Ribosomal proteins	gen1979	0.346	2.89017	-1.531	3.89858e-06	3.2189e-05	0.0754	0.0691	11735	2531	2724	1861	1532	4577	8086	3685	2131	1602	1927	3668.06	5449	1887
rplQ	PFCIRM138_09020	50S ribosomal protein L17	CDS		3.7.1 Ribosomal proteins	gen1537	0.24	4.16667	-2.057	8.86649e-11	2.02082e-09	0.0668	0.0705	12760	3242	1749	1925	1177	5239	8793	4720	1369	1657	1481	3876.21	6251	1502
rspI	PFCIRM138_09105	30S ribosomal protein S9	CDS		3.7.1 Ribosomal proteins	gen1185	0.629	1.58983	-0.668	0.0195851	0.0474025	0.0582	0.0676	5044	2919	4229	2517	2003	4984	3476	4250	3309	2166	2520	3450.67	4237	2665
tyrS	PFCIRM138_00975	Tyrosyl-tRNA synthetase (Tyrosine--tRNA ligase) (TyrRS)	CDS	6.1.1.1	3.7.2 Aminoacyl-tRNA synthetases	gen37	0.551	1.81488	-0.86	0.000786423	0.00301876	0.046	0.0562	3148	1551	1872	1590	1016	3038	2169	2258	1465	1368	1278	1929.43	2488	1370
pheT	PFCIRM138_01020	Phenylalanyl-tRNA synthetase beta chain (Phenylalanine-- tRNA ligase beta chain) (PheRS)	CDS	6.1.1.20	3.7.2 Aminoacyl-tRNA synthetases	gen1012	0.572	1.74825	-0.805	0.00659853	0.0191989	0.0622	0.0686	8897	2296	3538	2758	2168	4269	6131	3343	2768	2374	2727	3601.97	4581	2623
proS	PFCIRM138_01365	Prolyl-tRNA synthetase (Proline--tRNA ligase) (ProRS)	CDS	6.1.1.15	3.7.2 Aminoacyl-tRNA synthetases	gen1981	0.622	1.60772	-0.684	0.0120897	0.0320244	0.0519	0.0656	1506	728	809	885	554	1265	1038	1060	633	762	697	908.98	1121	697
thrS	PFCIRM138_02860	Threonyl-tRNA synthetase (Threonine--tRNA ligase) (ThrRS)	CDS	6.1.1.3	3.7.2 Aminoacyl-tRNA synthetases	gen1833	0.303	3.30033	-1.723	1.55308e-11	3.9978e-10	0.044	0.0575	4370	2169	1242	1230	765	3717	3011	3158	972	1059	962	2146.53	3295	998
glnS	PFCIRM138_03120	Glutaminyl-tRNA synthetase	CDS	6.1.1.18	3.7.2 Aminoacyl-tRNA synthetases	gen122	0.421	2.3753	-1.247	3.91576e-07	4.07985e-06	0.0415	0.0553	2688	1401	1061	1128	656	2346	1852	2040	830	971	825	1477.34	2079	875
hisS	PFCIRM138_03280	Histidyl-tRNA synthetase (Histidine--tRNA ligase) (HisRS)	CDS	6.1.1.21	3.7.2 Aminoacyl-tRNA synthetases	gen1412	0.499	2.00401	-1.004	3.7977e-05	0.000221583	0.0414	0.0556	3667	1524	1699	1307	879	2395	2527	2219	1329	1125	1106	1783.49	2380	1187
aspS	PFCIRM138_03295	Aspartyl-tRNA synthetase (Aspartate--tRNA ligase) (AspRS)	CDS	6.1.1.12	3.7.2 Aminoacyl-tRNA synthetases	gen1911	0.469	2.1322	-1.093	1.33412e-05	9.23227e-05	0.0438	0.0558	4182	1633	1430	1559	868	2320	2882	2378	1119	1342	1092	1855.36	2527	1184
serS1	PFCIRM138_05300	Seryl-tRNA synthetase	CDS	6.1.1.11	3.7.2 Aminoacyl-tRNA synthetases	gen1647	0.398	2.51256	-1.331	1.36008e-06	1.26096e-05	0.0521	0.0552	3980	1460	1363	745	815	2001	2743	2126	1067	641	1025	1600.41	2290	911
ileS	PFCIRM138_06040	Isoleucyl-tRNA synthetase (Isoleucine--tRNA ligase)	CDS	6.1.1.5	3.7.2 Aminoacyl-tRNA synthetases	gen1236	0.327	3.0581	-1.613	5.00448e-09	7.87755e-08	0.0518	0.0647	8331	2811	2052	1791	1105	4043	5741	4093	1606	1541	1390	3068.83	4626	1512
argS	PFCIRM138_06455	Arginyl-tRNA synthetase (Arginine--tRNA ligase) (ArgRS)	CDS	6.1.1.19	3.7.2 Aminoacyl-tRNA synthetases	gen86	0.614	1.62866	-0.705	0.0102707	0.0278121	0.0525	0.0689	1556	685	844	706	519	1060	1072	997	660	608	653	841.82	1043	640
gltX	PFCIRM138_08810	Glutamyl-tRNA synthetase (Glutamate--tRNA ligase) (GluRS)	CDS	6.1.1.17	3.7.2 Aminoacyl-tRNA synthetases	gen1555	0.543	1.84162	-0.881	0.000446973	0.00187712	0.0437	0.0573	2104	979	1086	1056	654	1880	1450	1425	850	909	823	1222.77	1585	861
glyQS	PFCIRM138_09850	Glycyl-tRNA synthetase (Glycine--tRNA ligase) (GlyRS)	CDS	6.1.1.14	3.7.2 Aminoacyl-tRNA synthetases	gen1176	0.263	3.80228	-1.926	1.93143e-09	3.32753e-08	0.0691	0.0813	18657	6753	4849	2935	1980	10809	12856	9832	3794	2526	2491	7051.32	11166	2937
trpS	PFCIRM138_10135	Tryptophanyl-tRNA synthetase	CDS	6.1.1.2	3.7.2 Aminoacyl-tRNA synthetases	gen1991	0.601	1.66389	-0.733	0.0111423	0.0299501	0.0592	0.0649	4566	2561	3687	2057	1830	4696	3146	3729	2885	1770	2302	3088.13	3857	2319
metG	PFCIRM138_11275	Methionyl-tRNA synthetase (Methionine--tRNA ligase) (MetRS)	CDS	6.1.1.10	3.7.2 Aminoacyl-tRNA synthetases	gen1457	0.508	1.9685	-0.977	0.000132961	0.000664196	0.0457	0.0583	3951	1921	2132	1685	1134	3430	2723	2797	1668	1450	1426	2249.09	2983	1515
valS	PFCIRM138_11985	Valyl-tRNA synthetase (Valine--tRNA ligase) (ValRS)	CDS	6.1.1.9	3.7.2 Aminoacyl-tRNA synthetases	gen16	0.466	2.14592	-1.101	4.34257e-05	0.000251364	0.0508	0.0696	7683	3367	3488	2540	1765	5114	5294	4902	2729	2186	2220	3741.02	5103	2378
infC	PFCIRM138_01050	Translation initiation factor IF-3	CDS		3.7.3 Translation initiation	gen1112	0.505	1.9802	-0.985	0.00225997	0.00766639	0.0731	0.0591	3172	2174	2831	1305	1121	4054	2186	3165	2215	1123	1410	2358.87	3135	1583
fusA	PFCIRM138_08790	Elongation factor G (EF-G)	CDS		3.7.4 Translation elongation	gen296	0.271	3.69004	-1.886	4.98215e-10	9.64686e-09	0.0618	0.0823	20348	7476	4104	4148	2474	11651	14021	10884	3211	3570	3112	7741.7	12185	3298
tuf	PFCIRM138_08795	Elongation factor Tu	CDS		3.7.4 Translation elongation	gen1644	0.547	1.82815	-0.87	0.00731936	0.0209892	0.0747	0.0821	75345	30212	46193	23932	21225	56603	51918	43986	36145	20597	26699	39324.9	50836	27814
frr	PFCIRM138_01395	Ribosome recycling factor (Ribosome-releasing factor) (RRF)	CDS		3.7.5 Translation termination	gen1818	0.514	1.94553	-0.961	0.00035543	0.00155682	0.0509	0.0619	4527	2270	2539	2276	1259	4346	3119	3305	1987	1959	1584	2716.55	3590	1843
hflC1	PFCIRM138_00020	Stomatin/prohibitin homolog	CDS		3.8 Protein modification	gen1227	0.437	2.28833	-1.193	6.55561e-07	6.46111e-06	0.0394	0.0566	2505	1215	989	959	581	1834	1726	1769	774	825	731	1276.52	1776	777
PFCIRM138_00200	PFCIRM138_00200	dolichyl-phosphate-mannose-protein mannosyltransferase (Glycosyl transferase, family 39)	CDS	2.4.1.-	3.8 Protein modification	gen612	0.455	2.1978	-1.135	8.32345e-06	6.2799e-05	0.0449	0.0552	3383	1456	1633	1015	712	2242	2331	2120	1278	874	896	1623.36	2231	1016
pknB	PFCIRM138_03980	Serine/threonine protein kinase	CDS	2.7.11.1	3.8 Protein modification	gen469	0.369	2.71003	-1.44	2.04226e-07	2.32019e-06	0.0522	0.058	3256	944	915	726	447	1544	2244	1374	716	625	562	1177.47	1721	634
trxA2	PFCIRM138_07410	Thioredoxin	CDS		3.8 Protein modification	gen1524	0.165	6.06061	-2.602	2.38712e-06	2.07263e-05	0.1931	0.074	3915	499	416	192	122	490	2698	727	326	165	153	759.67	1305	215
fkbP	PFCIRM138_10805	FK506-binding protein (peptidyl-prolyl cis-trans isomerase)	CDS	5.2.1.8	3.8 Protein modification	gen1461	0.457	2.18818	-1.129	2.26898e-05	0.000143484	0.049	0.0584	2132	1097	1157	691	532	1682	1469	1597	905	595	669	1152.99	1583	723
ffh	PFCIRM138_01215	GTP binding signal recognition particle protein	CDS		3.9 Protein folding	gen1088	0.677	1.4771	-0.564	0.0193558	0.0468998	0.0408	0.0565	2038	1045	1290	1325	778	1702	1404	1521	1009	1140	979	1292.63	1542	1043
groL2 (groEL2) (hsp60)	PFCIRM138_06020	60 kDa chaperonin 2 (Protein Cpn60 2) (groEL protein 2) (Heat shock protein 60 2)	CDS		3.9 Protein folding	gen486	0.486	2.05761	-1.041	0.00348033	0.0109097	0.0895	0.0839	35082	18016	22110	8882	11883	31665	24174	26230	17301	7644	14948	20327	27356	13298
groS1(groES1) (hsp10)	PFCIRM138_11015	10 kDa chaperonin 1 (Protein Cpn10 1) (groES protein 1) (Heat shock 10 1)	CDS		3.9 Protein folding	gen465	0.394	2.53807	-1.342	0.000490461	0.00202096	0.103	0.0774	9383	4263	5122	1744	2833	10331	6466	6207	4008	1501	3564	5345.9	7668	3024
groL1 (groEL1)	PFCIRM138_11020	60 kDa chaperonin 1 (Protein Cpn60 1) (groEL protein 1) (Heat shock protein 60 1)	CDS		3.9 Protein folding	gen480	0.304	3.28947	-1.72	2.87623e-06	2.45036e-05	0.092	0.0836	46551	19942	16887	6888	9580	41654	32077	29034	13214	5928	12051	22326.4	34255	10398
groS2 (groES2) (hsp10)	PFCIRM138_11735	10 kDa chaperonin 2 (Protein Cpn10 2) (groES protein 2) (Heat shock protein 10 2)	CDS		3.9 Protein folding	gen440	0.603	1.65837	-0.73	0.00968977	0.0265015	0.0559	0.0583	2327	1034	1288	688	810	1233	1603	1505	1008	592	1019	1160.08	1447	873
tig	PFCIRM138_11935	Trigger factor (TF)	CDS		3.9 Protein folding	gen1356	0.527	1.89753	-0.924	0.00197876	0.0067649	0.063	0.0739	7652	3730	4834	2752	2489	6915	5273	5431	3783	2368	3131	4483.35	5873	3094
PFCIRM138_01290	PFCIRM138_01290	Beta-lactamase-like:RNA-metabolising metallo-beta-lactamase	CDS		4.2 Detoxification	gen1890	0.39	2.5641	-1.36	3.18011e-07	3.36139e-06	0.0488	0.0614	5216	2456	2264	1528	1088	4269	3594	3576	1772	1315	1369	2649.05	3813	1485
PFCIRM138_07575	PFCIRM138_07575	beta-lactamase	CDS		4.2 Detoxification	gen2200	0.53	1.88679	-0.916	0.00488089	0.0147646	0.0734	0.0865	1242	510	457	681	298	891	856	743	358	586	375	634.73	830	440
pcaC2	PFCIRM138_07980	4-carboxymuconolactone decarboxylase	CDS	4.1.1.44	4.2 Detoxification	gen103	0.613	1.63132	-0.706	0.0153359	0.0392456	0.059	0.077	1421	584	816	562	424	871	979	850	639	484	533	725.95	900	552
casC	PFCIRM138_06900	CRISPR system CASCADE complex protein CasC	CDS		4.4 Phage-related function	gen1999	0.573	1.7452	-0.803	0.0184017	0.0452392	0.0825	0.0845	15091	13205	9694	11067	8586	19084	10399	19225	7585	9525	10801	12769.8	16236	9304
casD	PFCIRM138_06905	CRISPR system CASCADE complex protein CasD	CDS		4.4 Phage-related function	gen266	0.526	1.90114	-0.926	0.00280899	0.00922833	0.0678	0.0732	6435	4703	2746	4013	2698	5810	4434	6847	2149	3454	3394	4347.89	5697	2999
casE	PFCIRM138_06910	CRISPR system CASCADE complex protein CasE	CDS		4.4 Phage-related function	gen742	0.504	1.98413	-0.989	0.000986851	0.00370365	0.0634	0.0742	7652	4885	2911	4044	2696	5770	5273	7112	2278	3480	3391	4550.72	6052	3050
cas1	PFCIRM138_06915	CRISPR-associated endonuclease Cas1, ECOLI subtype	CDS		4.4 Phage-related function	gen1440	0.469	2.1322	-1.092	0.00134929	0.00485328	0.0813	0.0584	3319	2537	1026	2400	1170	3276	2287	3694	803	2066	1472	2266.07	3086	1447
PFCIRM138_02315	PFCIRM138_02315	Kinase	CDS		4.6 Miscellaneous	gen41	0.383	2.61097	-1.385	0.00139952	0.00500353	0.1271	0.1779	720	318	222	234	119	413	496	463	174	201	150	316.16	457	175
PFCIRM138_02865	PFCIRM138_02865	HIT family protein	CDS		4.6 Miscellaneous	gen1585	0.415	2.40964	-1.27	0.00143203	0.00511138	0.109	0.0903	1146	555	249	673	232	974	790	808	195	579	292	606.33	857	355
PFCIRM138_03220	PFCIRM138_03220	GCN5-related N-acetyltransferase	CDS		4.6 Miscellaneous	gen2034	0.54	1.85185	-0.889	0.00174795	0.00611924	0.0561	0.0643	1575	834	779	957	431	1363	1085	1214	610	824	542	939.73	1221	659
luxS	PFCIRM138_03520	S-ribosylhomocysteine lyase (Autoinducer-2 production protein luxS) (AI-2 synthesis protein)	CDS	4.4.1.21	4.6 Miscellaneous	gen1630	0.614	1.62866	-0.705	0.0205096	0.0493132	0.0651	0.0578	2208	914	1649	652	680	1561	1521	1331	1290	561	855	1186.71	1471	902
oxaA	PFCIRM138_04200	Membrane protein insertase	CDS		4.6 Miscellaneous	gen1136	0.374	2.6738	-1.418	2.18363e-07	2.42527e-06	0.0511	0.0557	3141	1157	713	1107	608	2231	2164	1684	558	953	765	1392.56	2026	759
npdA	PFCIRM138_05255	Silent information regulator protein Sir2 /NAD-dependent deacetylase	CDS	3.5.1.-	4.6 Miscellaneous	gen57	0.446	2.24215	-1.166	4.06829e-05	0.000236112	0.0561	0.0575	5058	1763	2183	1133	1013	2826	3485	2567	1708	975	1274	2139.26	2959	1319
PFCIRM138_05780	PFCIRM138_05780	Fe-S oxidoreductase	CDS		4.6 Miscellaneous	gen1463	0.127	7.87402	-2.974	3.61506e-16	2.02814e-14	0.0808	0.0673	2452	978	157	355	130	1542	1690	1424	123	306	164	874.59	1552	198
PFCIRM138_05925	PFCIRM138_05925	Oxidoreductase	CDS		4.6 Miscellaneous	gen214	0.153	6.53595	-2.708	1.3825e-15	7.37782e-14	0.0728	0.0845	35589	17127	5615	3501	2381	18526	24524	24936	4394	3013	2995	13064.5	22662	3467
mviN	PFCIRM138_06055	Conserved membrane protein, MviN-like protein	CDS		4.6 Miscellaneous	gen1057	0.461	2.1692	-1.118	0.0018332	0.00634657	0.0888	0.092	1306	570	324	636	256	708	900	830	254	547	322	593.46	813	374
lipA	PFCIRM138_08750	Lipoic acid synthetase	CDS	2.8.1.-	4.6 Miscellaneous	gen1340	0.564	1.77305	-0.826	0.0006516	0.00258279	0.041	0.0553	3128	1133	1392	1191	838	1808	2155	1650	1089	1025	1054	1463.63	1871	1056
PFCIRM138_09940	PFCIRM138_09940	Von Willebrand factor, type A	CDS		4.6 Miscellaneous	gen509	0.325	3.07692	-1.621	4.47552e-06	3.62683e-05	0.0832	0.11	1154	475	307	325	168	764	795	692	240	280	211	496.98	750	244
PFCIRM138_10155	PFCIRM138_10155	PP2Cc, Serine/threonine phosphatases,	CDS		4.6 Miscellaneous	gen555	0.627	1.5949	-0.674	0.0196066	0.0474025	0.058	0.079	1310	576	749	578	433	856	903	839	586	497	545	704.31	866	543
PFCIRM138_10615	PFCIRM138_10615	dehydrogenase/reductase	CDS		4.6 Miscellaneous	gen795	0.661	1.51286	-0.597	0.0186368	0.0455867	0.0451	0.0574	1889	915	1371	1039	742	1756	1302	1332	1073	894	933	1215	1463	967
PFCIRM138_11500	PFCIRM138_11500	Glycosyltransferase	CDS		4.6 Miscellaneous	gen570	0.52	1.92308	-0.944	0.00117522	0.00431439	0.0588	0.0619	2510	870	773	853	582	982	1730	1267	605	734	732	1008.28	1326	690
PFCIRM138_11855	PFCIRM138_11855	oxidoreductase	CDS		4.6 Miscellaneous	gen1848	0.43	2.32558	-1.218	3.27945e-05	0.00019605	0.0596	0.0559	5255	1335	1273	1545	818	2234	3621	1944	996	1330	1029	1858.96	2600	1118
PFCIRM138_12335	PFCIRM138_12335	protein of unknown function	CDS		5.1 Protein of unknown function similar to other proteins from the same organism	gen234	0.402	2.48756	-1.315	9.45692e-06	6.96691e-05	0.0605	0.0585	2460	954	619	1070	454	1836	1695	1389	484	921	571	1149.32	1640	659
PFCIRM138_00015	PFCIRM138_00015	Hypothetical protein	CDS		5.2 Protein of unknown function similar to proteins from other organisms	gen1137	0.591	1.69205	-0.759	0.00762589	0.0217451	0.0574	0.0753	8025	4610	5187	3814	2654	5830	5530	6712	4059	3282	3339	4791.95	6024	3560
PFCIRM138_00185	PFCIRM138_00185	Hypothetical protein	CDS		5.2 Protein of unknown function similar to proteins from other organisms	gen1100	0.355	2.8169	-1.494	3.2154e-09	5.17301e-08	0.0432	0.0553	3361	1529	1063	730	706	2070	2316	2226	832	628	888	1493.36	2204	783
PFCIRM138_00660	PFCIRM138_00660	Hypothetical membrane protein	CDS		5.2 Protein of unknown function similar to proteins from other organisms	gen1515	0.492	2.03252	-1.024	0.000414303	0.00176018	0.059	0.0641	5256	2893	3246	1612	1589	4216	3622	4212	2540	1387	1999	2996.06	4017	1975
PFCIRM138_01150	PFCIRM138_01150	Hypothetical protein	CDS		5.2 Protein of unknown function similar to proteins from other organisms	gen1739	0.559	1.78891	-0.839	0.0154631	0.0395249	0.0836	0.0846	964	525	699	360	433	1080	664	764	547	310	545	651.62	836	467
PFCIRM138_01300	PFCIRM138_01300	Hypothetical protein	CDS		5.2 Protein of unknown function similar to proteins from other organisms	gen1740	0.494	2.02429	-1.018	0.000179236	0.000843374	0.051	0.0633	1982	878	966	649	481	1244	1366	1278	756	559	605	967.91	1296	640
PFCIRM138_01745	PFCIRM138_01745	Hypothetical protein	CDS		5.2 Protein of unknown function similar to proteins from other organisms	gen164	0.35	2.85714	-1.517	2.98176e-06	2.52871e-05	0.0725	0.0788	12275	5830	5227	2365	2320	8930	8458	8488	4090	2035	2918	5820.12	8625	3014
PFCIRM138_01750	PFCIRM138_01750	Hypothetical protein	CDS		5.2 Protein of unknown function similar to proteins from other organisms	gen156	0.309	3.23625	-1.692	3.45924e-05	0.000204562	0.111	0.1397	783	349	223	223	158	780	540	508	174	192	199	398.78	609	188
PFCIRM138_01755	PFCIRM138_01755	Hypothetical protein	CDS		5.2 Protein of unknown function similar to proteins from other organisms	gen1106	0.446	2.24215	-1.164	1.47199e-05	0.000100022	0.0499	0.0552	2954	1360	1514	782	788	2368	2036	1980	1185	673	991	1538.78	2128	950
PFCIRM138_01760	PFCIRM138_01760	Hypothetical protein	CDS		5.2 Protein of unknown function similar to proteins from other organisms	gen907	0.523	1.91205	-0.935	0.0189594	0.0460925	0.1096	0.1528	811	319	320	291	200	415	559	464	250	250	252	365.06	479	251
PFCIRM138_02105	PFCIRM138_02105	Hypothetical protein	CDS		5.2 Protein of unknown function similar to proteins from other organisms	gen298	0.618	1.61812	-0.695	0.0166136	0.0418786	0.059	0.0617	2051	759	1299	677	578	1247	1413	1105	1016	583	727	1015.27	1255	775
PFCIRM138_02305	PFCIRM138_02305	Hypothetical protein	CDS		5.2 Protein of unknown function similar to proteins from other organisms	gen893	0.35	2.85714	-1.515	0.0028286	0.00927883	0.1728	0.2347	661	214	153	145	96	276	455	312	120	125	121	234.7	348	122
PFCIRM138_02320	PFCIRM138_02320	UPF0210 protein	CDS		5.2 Protein of unknown function similar to proteins from other organisms	gen373	0.415	2.40964	-1.27	2.08537e-07	2.33989e-06	0.041	0.0555	3405	1266	1094	966	659	1875	2346	1843	856	831	829	1430.21	2021	839
PFCIRM138_02810	PFCIRM138_02810	Hypothetical protein	CDS		5.2 Protein of unknown function similar to proteins from other organisms	gen2097	0.484	2.06612	-1.047	0.000589723	0.0023719	0.0647	0.0559	1808	1320	1428	711	744	2346	1246	1922	1117	612	936	1363.12	1838	888
PFCIRM138_02830	PFCIRM138_02830	Hypothetical protein	CDS		5.2 Protein of unknown function similar to proteins from other organisms	gen1028	0.493	2.0284	-1.021	0.00122682	0.00446635	0.0703	0.0764	11241	4075	5606	2745	2608	6677	7746	5933	4387	2362	3281	5064.27	6785	3343
PFCIRM138_02950	PFCIRM138_02950	Hypothetical protein	CDS		5.2 Protein of unknown function similar to proteins from other organisms	gen1525	0.52	1.92308	-0.942	0.00133948	0.00482829	0.0596	0.0741	1169	746	643	596	439	1124	806	1086	503	513	552	764.04	1005	523
PFCIRM138_03420	PFCIRM138_03420	Hypothetical protein	CDS		5.2 Protein of unknown function similar to proteins from other organisms	gen2063	0.5	2	-1.001	0.000156456	0.000755684	0.049	0.056	3653	1658	1959	1090	1023	2591	2517	2414	1533	938	1287	1880.06	2507	1253
PFCIRM138_03690	PFCIRM138_03690	Hypothetical transmembrane protein	CDS		5.2 Protein of unknown function similar to proteins from other organisms	gen1709	0.553	1.80832	-0.854	0.000308912	0.00137099	0.039	0.0561	2557	1206	1198	1178	715	1636	1762	1756	937	1014	899	1334.11	1718	950
PFCIRM138_03855	PFCIRM138_03855	Hypothetical membrane protein	CDS		5.2 Protein of unknown function similar to proteins from other organisms	gen751	0.621	1.61031	-0.686	0.016066	0.04078	0.0572	0.0562	2667	1038	886	1619	758	1542	1838	1511	693	1393	954	1321.88	1630	1013
PFCIRM138_05525	PFCIRM138_05525	Hypothetical membrane protein	CDS		5.2 Protein of unknown function similar to proteins from other organisms	gen2030	0.419	2.38663	-1.256	1.57515e-06	1.43601e-05	0.0472	0.0559	4529	1813	1560	1316	765	2158	3121	2640	1221	1133	962	1872.28	2640	1105
PFCIRM138_05935	PFCIRM138_05935	Hypothetical protein	CDS		5.2 Protein of unknown function similar to proteins from other organisms	gen241	0.179	5.58659	-2.484	2.11047e-11	5.18845e-10	0.0888	0.0843	49610	21548	8815	4238	3717	19583	34185	31372	6898	3647	4676	16726.9	28380	5074
PFCIRM138_06015	PFCIRM138_06015	Hypothetical protein	CDS		5.2 Protein of unknown function similar to proteins from other organisms	gen1244	0.458	2.18341	-1.126	0.000141756	0.000696996	0.0602	0.0696	1658	688	807	472	419	1273	1142	1002	631	406	527	830.25	1139	521
PFCIRM138_06085	PFCIRM138_06085	Putative uncharacterized protein	CDS		5.2 Protein of unknown function similar to proteins from other organisms	gen1141	0.584	1.71233	-0.776	0.00930584	0.0256116	0.0618	0.0777	1137	593	721	528	454	1076	783	863	564	454	571	718.83	907	530
PFCIRM138_07050	PFCIRM138_07050	Hypothetical membrane protein	CDS		5.2 Protein of unknown function similar to proteins from other organisms	gen944	0.595	1.68067	-0.748	0.00507038	0.01526	0.0502	0.057	2830	2168	1796	1853	1276	2631	1950	3156	1405	1595	1605	2057.17	2579	1535
PFCIRM138_07405	PFCIRM138_07405	Hypothetical protein	CDS		5.2 Protein of unknown function similar to proteins from other organisms	gen34	0.284	3.52113	-1.818	0.00650729	0.0190093	0.298	0.2266	1205	105	120	133	89	144	830	153	94	114	112	241.18	376	107
PFCIRM138_07760	PFCIRM138_07760	Hypothetical membrane protein	CDS		5.2 Protein of unknown function similar to proteins from other organisms	gen125	0.458	2.18341	-1.127	0.000120912	0.000610983	0.0599	0.0579	4448	1818	2321	1070	1124	3357	3065	2647	1816	921	1414	2203.29	3023	1384
PFCIRM138_08100	PFCIRM138_08100	Hypothetical protein	CDS		5.2 Protein of unknown function similar to proteins from other organisms	gen694	0.55	1.81818	-0.862	0.00227597	0.0076968	0.0564	0.0679	6388	3078	3885	2145	2041	4666	4402	4481	3040	1846	2567	3500.46	4516	2484
PFCIRM138_08555	PFCIRM138_08555	Hypothetical protein	CDS		5.2 Protein of unknown function similar to proteins from other organisms	gen994	0.255	3.92157	-1.972	0.000654927	0.00259129	0.2192	0.2489	621	194	56	153	73	338	428	282	44	132	92	219.3	349	89
PFCIRM138_08630	PFCIRM138_08630	Hypothetical protein	CDS		5.2 Protein of unknown function similar to proteins from other organisms	gen1239	0.566	1.76678	-0.82	0.0137908	0.0358365	0.077	0.0937	1310	514	626	424	324	576	903	748	490	365	408	581.51	742	421
PFCIRM138_08980	PFCIRM138_08980	Hypothetical protein	CDS		5.2 Protein of unknown function similar to proteins from other organisms	gen1302	0.362	2.76243	-1.466	7.09878e-08	8.62896e-07	0.0502	0.0584	2199	1272	785	549	597	1708	1515	1852	614	472	751	1152.15	1692	612
PFCIRM138_10000	PFCIRM138_10000	Hypothetical protein	CDS		5.2 Protein of unknown function similar to proteins from other organisms	gen43	0.55	1.81818	-0.863	0.00155047	0.00548049	0.0524	0.0625	4825	2470	3164	1880	1474	3901	3325	3596	2476	1618	1854	2794.93	3607	1983
PFCIRM138_10235	PFCIRM138_10235	Hypothetical protein	CDS		5.2 Protein of unknown function similar to proteins from other organisms	gen124	0.253	3.95257	-1.98	1.8996e-07	2.18266e-06	0.0946	0.0982	1479	550	188	381	158	839	1019	801	147	328	199	555.41	886	225
PFCIRM138_10240	PFCIRM138_10240	Hypothetical secreted and membrane protein	CDS		5.2 Protein of unknown function similar to proteins from other organisms	gen443	0.244	4.09836	-2.037	7.85085e-12	2.09484e-10	0.0589	0.0748	13319	4508	2332	2294	1345	6797	9178	6563	1825	1974	1692	4671.46	7513	1830
PFCIRM138_10400	PFCIRM138_10400	Hypothetical protein	CDS		5.2 Protein of unknown function similar to proteins from other organisms	gen702	0.499	2.00401	-1.004	0.00175393	0.00613034	0.0714	0.0713	1439	712	472	868	388	1191	992	1037	369	747	488	803.98	1073	535
PFCIRM138_10520	PFCIRM138_10520	Hypothetical secreted protein	CDS		5.2 Protein of unknown function similar to proteins from other organisms	gen1061	0.445	2.24719	-1.167	0.000244986	0.00110979	0.0693	0.0883	1284	539	415	549	278	907	885	785	325	472	350	620.64	859	382
PFCIRM138_10550	PFCIRM138_10550	Hypothetical protein	CDS		5.2 Protein of unknown function similar to proteins from other organisms	gen1118	0.592	1.68919	-0.757	0.00596512	0.0175899	0.0537	0.067	6274	2965	3882	2267	2013	4073	4323	4317	3038	1951	2532	3372.31	4238	2507
PFCIRM138_10765	PFCIRM138_10765	Hypothetical protein	CDS		5.2 Protein of unknown function similar to proteins from other organisms	gen2074	0.614	1.62866	-0.703	0.0113369	0.0303612	0.0546	0.0636	5121	2116	3225	2015	1921	4255	3529	3081	2524	1734	2416	2923.07	3622	2225
PFCIRM138_11190	PFCIRM138_11190	Hypothetical membrane protein	CDS		5.2 Protein of unknown function similar to proteins from other organisms	gen1704	0.554	1.80505	-0.851	0.000921639	0.00347082	0.0461	0.0556	3275	1186	1348	1062	830	1446	2257	1727	1055	914	1044	1407.12	1810	1004
PFCIRM138_11325	PFCIRM138_11325	Hypothetical secreted protein	CDS		5.2 Protein of unknown function similar to proteins from other organisms	gen436	0.599	1.66945	-0.74	0.00274834	0.00909738	0.0426	0.0583	2073	1083	1157	990	674	1348	1428	1577	905	852	848	1159.66	1451	868
PFCIRM138_11530	PFCIRM138_11530	Hypothetical protein	CDS		5.2 Protein of unknown function similar to proteins from other organisms	gen657	0.45	2.22222	-1.152	0.000154607	0.000750065	0.0638	0.0704	2096	729	639	510	463	871	1444	1061	500	439	582	816.29	1125	507
PFCIRM138_11550	PFCIRM138_11550	Hypothetical protein	CDS		5.2 Protein of unknown function similar to proteins from other organisms	gen855	0.602	1.66113	-0.731	0.00647959	0.0189537	0.0504	0.0601	2042	916	1215	724	671	1273	1407	1334	951	623	844	1071.87	1338	806
PFCIRM138_11810	PFCIRM138_11810	Hypothetical protein	CDS		5.2 Protein of unknown function similar to proteins from other organisms	gen1473	0.484	2.06612	-1.046	0.00181393	0.0062998	0.0781	0.0643	2300	842	557	1054	396	989	1585	1226	436	907	498	940.1	1267	614
PFCIRM138_12275	PFCIRM138_12275	Hypothetical secreted protein	CDS		5.2 Protein of unknown function similar to proteins from other organisms	gen1798	0.603	1.65837	-0.73	0.00454104	0.0138768	0.0462	0.058	1853	1057	1010	949	838	1598	1277	1539	790	817	1054	1179.15	1471	887
PFCIRM138_00435	PFCIRM138_00435	Hypothetical protein	CDS		6 Protein of unknown function, without similarity to other proteins	gen150	0.429	2.331	-1.22	0.000236814	0.0010776	0.0759	0.0652	1936	704	497	942	361	1494	1334	1025	389	811	454	917.83	1284	551
PFCIRM138_01880	PFCIRM138_01880	Hypothetical protein	CDS		6 Protein of unknown function, without similarity to other proteins	gen1950	0.646	1.54799	-0.631	0.0108157	0.0291439	0.0432	0.0552	3049	1223	1926	1319	874	1914	2101	1781	1507	1135	1099	1589.49	1932	1247
PFCIRM138_02445	PFCIRM138_02445	Hypothetical protein	CDS		6 Protein of unknown function, without similarity to other proteins	gen310	0.57	1.75439	-0.811	0.00335633	0.0105969	0.0534	0.0599	2505	936	967	1013	575	1033	1726	1363	757	872	723	1079.01	1374	784
PFCIRM138_02765	PFCIRM138_02765	Protein of unknown function	CDS		6 Protein of unknown function, without similarity to other proteins	gen698	0.286	3.4965	-1.807	0.00293814	0.00953805	0.2432	0.305	445	106	105	78	54	300	307	154	82	67	68	163	254	72
PFCIRM138_04485	PFCIRM138_04485	Hypothetical protein	CDS		6 Protein of unknown function, without similarity to other proteins	gen2239	0.498	2.00803	-1.006	0.0167147	0.0420848	0.1219	0.1513	487	385	270	282	226	588	336	561	211	243	284	370.47	495	246
PFCIRM138_04545	PFCIRM138_04545	Hypothetical protein	CDS		6 Protein of unknown function, without similarity to other proteins	gen182	0.445	2.24719	-1.168	0.000263346	0.00118804	0.0699	0.0978	1086	540	448	379	281	781	748	786	351	326	353	557.69	772	343
PFCIRM138_05150	PFCIRM138_05150	Hypothetical protein	CDS		6 Protein of unknown function, without similarity to other proteins	gen1327	0.594	1.6835	-0.753	0.00693117	0.0199545	0.0543	0.0603	2265	809	1210	705	655	1265	1561	1178	947	607	824	1063.45	1335	793
PFCIRM138_05205	PFCIRM138_05205	Hypothetical protein	CDS		6 Protein of unknown function, without similarity to other proteins	gen200	0.606	1.65017	-0.721	0.0128485	0.0337892	0.0586	0.0694	1332	754	917	569	542	1100	918	1098	718	490	682	834.17	1039	630
PFCIRM138_05510	PFCIRM138_05510	Protein of unknown function	CDS		6 Protein of unknown function, without similarity to other proteins	gen464	0.21	4.7619	-2.252	0.00157402	0.00555478	0.3113	0.4032	111	55	32	16	14	115	76	80	25	14	18	54.63	90	19
PFCIRM138_06570	PFCIRM138_06570	Hypothetical protein	CDS		6 Protein of unknown function, without similarity to other proteins	gen521	0.338	2.95858	-1.567	1.05208e-05	7.62238e-05	0.0869	0.0803	168808	84134	63557	25766	38528	117728	116321	122492	49732	22175	48465	79485.7	118847	40124
PFCIRM138_06675	PFCIRM138_06675	Hypothetical protein	CDS		6 Protein of unknown function, without similarity to other proteins	gen1197	0.635	1.5748	-0.656	0.00665084	0.0192875	0.041	0.0554	2973	1187	1519	1233	917	1582	2049	1728	1189	1061	1154	1460.34	1786	1135
PFCIRM138_06720	PFCIRM138_06720	Hypothetical protein	CDS		6 Protein of unknown function, without similarity to other proteins	gen1033	0.576	1.73611	-0.797	0.00346043	0.0108945	0.0524	0.0579	3385	2018	2365	1398	1402	3102	2333	2938	1851	1203	1764	2198.28	2791	1606
PFCIRM138_07920	PFCIRM138_07920	protein of unknown function	CDS		6 Protein of unknown function, without similarity to other proteins	gen1556	0.579	1.72712	-0.789	0.0137522	0.0357785	0.0728	0.0688	4437	3869	3325	2291	2703	5092	3057	5633	2602	1972	3400	3626	4594	2658
PFCIRM138_08640	PFCIRM138_08640	Hypothetical protein	CDS		6 Protein of unknown function, without similarity to other proteins	gen1553	0.564	1.77305	-0.826	0.00444145	0.0136487	0.0595	0.0597	4938	2078	2747	1326	1573	2914	3403	3025	2149	1141	1979	2435.17	3114	1756
PFCIRM138_09065	PFCIRM138_09065	Hypothetical protein	CDS		6 Protein of unknown function, without similarity to other proteins	gen1315	0.318	3.14465	-1.654	1.16988e-08	1.71791e-07	0.0566	0.0564	3440	1215	1086	531	452	1762	2370	1769	850	457	569	1296.15	1967	625
PFCIRM138_10065	PFCIRM138_10065	Hypothetical protein	CDS		6 Protein of unknown function, without similarity to other proteins	gen540	0.345	2.89855	-1.533	3.84353e-06	3.18547e-05	0.0745	0.0693	1775	703	388	707	300	1488	1223	1024	304	608	377	837.33	1245	430
PFCIRM138_11045	PFCIRM138_11045	Hypothetical protein	CDS		6 Protein of unknown function, without similarity to other proteins	gen399	0.502	1.99203	-0.994	5.05899e-05	0.000287508	0.0417	0.0566	2664	1026	1031	1073	658	1765	1836	1494	807	923	828	1275.46	1698	853
PFCIRM138_11050	PFCIRM138_11050	Hypothetical protein	CDS		6 Protein of unknown function, without similarity to other proteins	gen1885	0.422	2.36967	-1.244	0.00038207	0.00165211	0.0838	0.098	1432	477	350	488	236	663	987	694	274	420	297	555.9	781	330
PFCIRM138_11490	PFCIRM138_11490	Hypothetical membrane protein	CDS		6 Protein of unknown function, without similarity to other proteins	gen1105	0.559	1.78891	-0.839	0.00296424	0.00958036	0.0556	0.0636	2172	789	993	673	559	1037	1497	1149	777	579	703	956.89	1228	686
PFCIRM138_12015	PFCIRM138_12015	Hypothetical protein	CDS		6 Protein of unknown function, without similarity to other proteins	gen536	0.524	1.9084	-0.933	0.00112543	0.00416657	0.0573	0.0561	2384	1104	843	1494	633	1985	1643	1607	660	1286	796	1329.54	1745	914
PK-G12rRNA		Pseudoknot of the domain G(G12) of 23S ribosomal RNA	ncRNA			gen2270	0.074	-3.754	1.9251e-05	0.000127545	0.4464	0.1112	198734	58059	173180	1641	16000	23855	316770	39920	252060	1284	13811	30025	108978	202917	15040
