# Supplementary material for: Adaptation of Propionibacterium freudenreichii to long-term survival under gradual nutritional shortage
Source: BMC Genomics. 2016 Dec 8;17:1007. doi: 10.1186/s12864-016-3367-x (PMC5146858; doi:10.1186/s12864-016-3367-x)
Supplement: Additional file 3: Table S3. — RT-qPCR results for validation of RNAseq results. (XLSX 9 kb) [file 12864_2016_3367_MOESM3_ESM.xlsx]

## Sheet: Feuille1
Table S3 : RT-qPCR results for validation of RNAseq results
Rnaseq		RT-qPCR validation
Induction (I) Repression (R)	Fold	Target	Sample	Mean Cq	Mean Efficiency Corrected Cq	Normalized Expression	Relative Normalized Expression	Fold	Pvalue	Significativity P value <0.05	Forward primer	Reverse primer	Reference
		5930	1d post-inoculation	17.1	16.71	23.43029	1	1	N/A
R	6	5930	3d post-inoculation	22.41	21.91	5.22024	0.2228	-4.48836	0.021089	Yes	AAGATCCTGCCGACCTATGA	TCCACACGGAGTTGTACGG	this paper
		5930	9d post-inoculation	23.38	22.85	4.28595	0.18292	-5.46676	0.021204	Yes
		7015	1d post-inoculation	24.8	24.9	0.08008	1	1	N/A
I	49.4	7015	3d post-inoculation	23.27	23.37	1.89254	23.63262	23.63262	0.000142	Yes	ACCCCTACGGAACGCAAG	GAGCAATCTGGTTGACGTTGTT	this paper
		7015	9d post-inoculation	23.75	23.86	2.13738	26.69002	26.69002	0.027467	Yes
		argG	1d post-inoculation	22.04	21.57	0.80639	1	1	N/A
R	3.1	argG	3d post-inoculation	26.44	25.88	0.33294	0.41287	-2.42205	0.007666	Yes	GACCATCAACGGCAAGAAGT	TCGTAGGCGATGAACAACAG	Dalmasso 2012 PlosOne
		argG	9d post-inoculation	27.67	27.09	0.22701	0.28151	-3.5523	0.040364	Yes
		fabF	1d post-inoculation	19.78	19.59	3.18311	1	1	N/A
R	6.3	fabF	3d post-inoculation	25.9	25.66	0.38881	0.12215	-8.18678	0.025484	Yes	CCTACGACATGGTGAAGCCC	GTGCGCGTTGATATGGCAG	this paper
		fabF	9d post-inoculation	26.25	26.01	0.48128	0.1512	-6.61386	0.03531	Yes
		gadB	1d post-inoculation	27.55	28.26	0.00785	1	1	N/A
I	5	gadB	3d post-inoculation	28.96	29.71	0.02349	2.9926	2.9926	0.010501	Yes	ATCTCGGAGGACCACAAGG	GTACATGCCGGTGTAGGTGA	this paper
		gadB	9d post-inoculation	24.48	25.11	0.89795	114.41965	114.41965	0.037762	Yes
		gtfF	1d post-inoculation	30.1	27	0.01875	1	1	N/A
I	6.1	gtfF	3d post-inoculation	31.57	28.31	0.06173	3.29223	3.29223	0.011346	Yes	CGACGATTCCGACAAGCCCGAATAC	TGATCTCGTCGCTGTCGAGGATCAC	Deutsch et al. AEM 2010
		gtfF	9d post-inoculation	35.06	31.45	0.01109	0.59131	-1.69116	0.486605	Not
		iolT1	1d post-inoculation	27.33	27.76	0.01108	1	1	N/A
I	11	iolT1	3d post-inoculation	29.05	29.5	0.02699	2.43566	2.43566	0.014506	Yes	GCTCGATCCCATTCCCACC	TGTTGGGTGTCTCGGGGT	this paper
		iolT1	9d post-inoculation	25.18	25.58	0.64701	58.38609	58.38609	0.019236	Yes
		narH	1d post-inoculation	30.4	28.61	0.00613	1	1	N/A
I	22	narH	3d post-inoculation	31.71	29.84	0.02142	3.49599	3.49599	0.006567	Yes	GTGGGACCTCATCTCCACCT	CGTACCAGACCATCGGCATC	this paper
		narH	9d post-inoculation	28.15	26.49	0.344	56.13897	56.13897	0.075888	Not
		sdhC1	1d post-inoculation	19.17	19.49	3.42533	1	1	N/A
R	8.6	sdhC1	3d post-inoculation	25.26	25.68	0.38255	0.11168	-8.95383	0.000378	Yes	CACATGGTCGGAAATCTCAA	AGATCCACAGACCACCCTCA	this paper
		sdhC1	9d post-inoculation	32.38	32.92	0.004	0.00117	-856.93026	N/A	Not
		slgT	1d post-inoculation	22.8	21.9	0.64339	1	1	N/A
R	4	slgT	3d post-inoculation	28.76	27.62	0.09946	0.15458	-6.46897	0.000094	Yes	TCGGATACTGGACCACCAA	ACGATGAAGGGGATGAACAG	this paper
		slgT	9d post-inoculation	33.38	32.06	0.00723	0.01124	-88.99659	0.00001	Yes
		slpE F2R2	1d post-inoculation	27.71	26.9	0.02012	1	1	N/A
I	12.9	slpE F2R2	3d post-inoculation	28.3	27.47	0.1102	5.47841	5.47841	0.017765	Yes	ATCGTGATGCGTTGATTGCCT	CATCCGAGAACGTCTGACCC	this paper
		slpE F2R2	9d post-inoculation	32.76	31.8	0.00867	0.43103	-2.32005	0.484585	Not
		mmda	1d post-inoculation	17.67	16.84	21.49449	1	1	N/A
R	2.4	mmda	3d post-inoculation	21.93	20.91	10.46725	0.48697	-2.0535	0.005065	Yes	CGCGTCGAGAAGCAACATTC	AACGAATGGGGATCGAGCAG	this paper
		mmda	9d post-inoculation	22.41	21.36	12.07668	0.56185	-1.77983	0.450615	Not
		dadA2	1d post-inoculation	28.2	27.77	0.01098	1	1	N/A
I	13	dadA2	3d post-inoculation	30.5	30.03	0.0187	1.70259	1.70259	0.123829	Not	CAAGTCGGAGTTCGTCAAGG	GCCCTGTTCGTGCATCTC	this paper
		dadA2	9d post-inoculation	28.57	28.14	0.10988	10.00451	10.00451	0.086416	Not
normalization genes		sdaA								stable	CGCGGAACTGCTCAATATCT	CACCTCGTCCTTCGAGTAGC	Dalmasso 2012 PlosOne
		eno1								stable	TACGAGTTCGAGGGCAAGTC	AAACCAGCGGGTAGTCATTG	Dalmasso 2012 PlosOne
		cstA								stable	CCTACACACCGGAGGAAGAG	GGACCGTCCATTTGTTATGC	Dalmasso 2012 PlosOne
